# Supplementary material for: Not so cryptic–differences between mating calls of Hyla arborea and Hyla orientalis from Bulgaria
Source: PeerJ. 2024 Jun 25;12:e17574. doi: 10.7717/peerj.17574 (PMC11212616; doi:10.7717/peerj.17574)
Supplement: Supplemental Information 1 — All call parameters used in the article. [file peerj-12-17574-s001.xlsx]

## Sheet: All values
Call_count	Pulse_count	Call_group_duration	Call_period	Peak_frequency	Entropy	Site	Species
22	6	4.30295	0.00597	2150	0.143	Livada	H.a.
22	6	4.30295	0.29593	2150	0.134	Livada	H.a.
22	6	4.30295	0.25224	2150	0.13	Livada	H.a.
22	7	4.30295	0.27357	2150	0.153	Livada	H.a.
22	6	4.30295	0.24312	2150	0.152	Livada	H.a.
22	6	4.30295	0.26322	2150	0.137	Livada	H.a.
22	6	4.30295	0.21617	2150	0.13	Livada	H.a.
22	6	4.30295	0.22046	2150	0.148	Livada	H.a.
22	6	4.30295	0.17337	2150	0.152	Livada	H.a.
22	6	4.30295	0.17021	2150	0.137	Livada	H.a.
22	6	4.30295	0.1666	2150	0.127	Livada	H.a.
22	6	4.30295	0.17646	2150	0.149	Livada	H.a.
22	6	4.30295	0.18629	2150	0.233	Livada	H.a.
22	7	4.30295	0.16973	2150	0.125	Livada	H.a.
22	7	4.30295	0.16665	2150	0.136	Livada	H.a.
22	6	4.30295	0.18504	2150	0.133	Livada	H.a.
22	6	4.30295	0.16521	2150	0.15	Livada	H.a.
22	6	4.30295	0.18355	2150	0.122	Livada	H.a.
22	6	4.30295	0.18442	2150	0.129	Livada	H.a.
22	6	4.30295	0.17927	2150	0.137	Livada	H.a.
22	6	4.30295	0.2082	2150	0.134	Livada	H.a.
22	7	4.30295	0.21727	2150	0.14	Livada	H.a.
51	7	12.1611	0.0154	2150	0.17	Livada	H.a.
51	6	12.1611	0.27836	2150	0.15	Livada	H.a.
51	7	12.1611	0.23238	2150	0.133	Livada	H.a.
51	6	12.1611	0.21742	2060	0.236	Livada	H.a.
51	6	12.1611	0.15709	2060	0.161	Livada	H.a.
51	6	12.1611	0.19678	2150	0.132	Livada	H.a.
51	6	12.1611	0.16895	2150	0.144	Livada	H.a.
51	6	12.1611	0.17304	2150	0.145	Livada	H.a.
51	6	12.1611	0.17044	2150	0.136	Livada	H.a.
51	6	12.1611	0.16949	2150	0.141	Livada	H.a.
51	6	12.1611	0.17331	2150	0.141	Livada	H.a.
51	6	12.1611	0.16774	2060	0.152	Livada	H.a.
51	6	12.1611	0.16981	2150	0.144	Livada	H.a.
51	6	12.1611	0.19458	2150	0.112	Livada	H.a.
51	6	12.1611	0.18915	2150	0.122	Livada	H.a.
51	7	12.1611	0.2184	2150	0.149	Livada	H.a.
51	6	12.1611	0.22226	2150	0.152	Livada	H.a.
51	6	12.1611	0.30876	2150	0.153	Livada	H.a.
51	6	12.1611	0.26547	2150	0.159	Livada	H.a.
51	6	12.1611	0.27229	2150	0.138	Livada	H.a.
51	6	12.1611	0.25483	2150	0.137	Livada	H.a.
51	6	12.1611	0.26936	2150	0.208	Livada	H.a.
51	7	12.1611	0.27864	2150	0.182	Livada	H.a.
51	6	12.1611	0.25892	2150	0.141	Livada	H.a.
51	7	12.1611	0.26243	2150	0.133	Livada	H.a.
51	7	12.1611	0.25531	2150	0.141	Livada	H.a.
51	6	12.1611	0.25519	2150	0.149	Livada	H.a.
51	6	12.1611	0.25355	2150	0.137	Livada	H.a.
51	6	12.1611	0.26934	2150	0.129	Livada	H.a.
51	6	12.1611	0.27717	2150	0.137	Livada	H.a.
51	6	12.1611	0.24037	2150	0.146	Livada	H.a.
51	6	12.1611	0.26983	2150	0.237	Livada	H.a.
51	6	12.1611	0.28708	2150	0.127	Livada	H.a.
51	7	12.1611	0.26003	2150	0.123	Livada	H.a.
51	7	12.1611	0.27976	2150	0.136	Livada	H.a.
51	6	12.1611	0.26543	2150	0.239	Livada	H.a.
51	6	12.1611	0.25323	2150	0.144	Livada	H.a.
51	6	12.1611	0.2529	2150	0.139	Livada	H.a.
51	7	12.1611	0.29512	2150	0.119	Livada	H.a.
51	9	12.1611	0.27617	2150	0.126	Livada	H.a.
51	5	12.1611	0.26549	2150	0.143	Livada	H.a.
51	6	12.1611	0.25928	2150	0.147	Livada	H.a.
51	8	12.1611	0.28603	2150	0.135	Livada	H.a.
51	6	12.1611	0.25976	2150	0.147	Livada	H.a.
51	6	12.1611	0.26752	2150	0.139	Livada	H.a.
51	7	12.1611	0.27726	2150	0.1	Livada	H.a.
51	6	12.1611	0.22505	2150	0.138	Livada	H.a.
51	6	12.1611	0.25861	2150	0.121	Livada	H.a.
51	7	12.1611	0.2534	2150	0.147	Livada	H.a.
51	7	12.1611	0.27726	2150	0.131	Livada	H.a.
51	5	12.1611	0.25566	2150	0.147	Livada	H.a.
13	6	2.67932	0.005472	1854	0.1512	Livada	H.a.
13	7	2.67932	0.204021	1854	0.1422	Livada	H.a.
13	6	2.67932	0.187857	1854	0.1431	Livada	H.a.
13	6	2.67932	0.217269	1854	0.144	Livada	H.a.
13	6	2.67932	0.211788	1854	0.1467	Livada	H.a.
13	6	2.67932	0.223812	1854	0.1512	Livada	H.a.
13	6	2.67932	0.236016	1935	0.1548	Livada	H.a.
13	6	2.67932	0.248202	1854	0.1476	Livada	H.a.
13	6	2.67932	0.208683	1854	0.1701	Livada	H.a.
13	6	2.67932	0.22023	1935	0.1404	Livada	H.a.
13	7	2.67932	0.213813	1854	0.1656	Livada	H.a.
13	7	2.67932	0.218124	1854	0.1566	Livada	H.a.
13	6	2.67932	0.284031	1935	0.1458	Livada	H.a.
11	6	1.94693	0.004383	1935	0.1548	Livada	H.a.
11	6	1.94693	0.246753	1854	0.1458	Livada	H.a.
11	6	1.94693	0.161514	1935	0.1494	Livada	H.a.
11	6	1.94693	0.154764	1935	0.1467	Livada	H.a.
11	6	1.94693	0.165429	1935	0.1728	Livada	H.a.
11	7	1.94693	0.161757	1935	0.1422	Livada	H.a.
11	6	1.94693	0.209466	1935	0.1494	Livada	H.a.
11	6	1.94693	0.164898	1935	0.171	Livada	H.a.
11	6	1.94693	0.222273	1935	0.1503	Livada	H.a.
11	7	1.94693	0.202671	1935	0.1764	Livada	H.a.
11	6	1.94693	0.253026	1935	0.1503	Livada	H.a.
24	6	5.36728	0.004275	1854	0.1755	Livada	H.a.
24	6	5.36728	0.338076	1935	0.1404	Livada	H.a.
24	7	5.36728	0.20475	1935	0.162	Livada	H.a.
24	7	5.36728	0.186138	1935	0.1467	Livada	H.a.
24	6	5.36728	0.19827	1935	0.1242	Livada	H.a.
24	7	5.36728	0.170532	1935	0.1503	Livada	H.a.
24	7	5.36728	0.523206	1854	0.1467	Livada	H.a.
24	7	5.36728	0.214875	1935	0.1422	Livada	H.a.
24	7	5.36728	0.169128	1854	0.1341	Livada	H.a.
24	6	5.36728	0.204678	1854	0.1629	Livada	H.a.
24	6	5.36728	0.20484	1854	0.1566	Livada	H.a.
24	6	5.36728	0.206469	1854	0.1458	Livada	H.a.
24	6	5.36728	0.214479	1935	0.1449	Livada	H.a.
24	6	5.36728	0.21843	1935	0.1341	Livada	H.a.
24	6	5.36728	0.211239	1935	0.1287	Livada	H.a.
24	6	5.36728	0.21852	1854	0.1584	Livada	H.a.
24	7	5.36728	0.250191	1935	0.1404	Livada	H.a.
24	6	5.36728	0.233856	1935	0.1242	Livada	H.a.
24	6	5.36728	0.240048	1935	0.1431	Livada	H.a.
24	6	5.36728	0.23715	1935	0.1296	Livada	H.a.
24	6	5.36728	0.219015	1935	0.1737	Livada	H.a.
24	6	5.36728	0.239994	1935	0.1377	Livada	H.a.
24	6	5.36728	0.21546	1935	0.135	Livada	H.a.
24	6	5.36728	0.243666	1935	0.1197	Livada	H.a.
36	6	7.07057	0.005067	1854	0.1674	Livada	H.a.
36	6	7.07057	0.188109	1935	0.1656	Livada	H.a.
36	7	7.07057	0.166392	1935	0.1512	Livada	H.a.
36	7	7.07057	0.182466	1935	0.1584	Livada	H.a.
36	6	7.07057	0.171189	1935	0.1629	Livada	H.a.
36	6	7.07057	0.17343	1854	0.1629	Livada	H.a.
36	6	7.07057	0.191466	1935	0.1539	Livada	H.a.
36	6	7.07057	0.171234	1935	0.1638	Livada	H.a.
36	6	7.07057	0.164214	1935	0.1638	Livada	H.a.
36	6	7.07057	0.17136	1935	0.1782	Livada	H.a.
36	7	7.07057	0.164736	1854	0.1521	Livada	H.a.
36	7	7.07057	0.185418	1935	0.1566	Livada	H.a.
36	6	7.07057	0.192456	1854	0.1629	Livada	H.a.
36	7	7.07057	0.196344	1935	0.1683	Livada	H.a.
36	6	7.07057	0.179055	1935	0.162	Livada	H.a.
36	6	7.07057	0.196857	1854	0.1728	Livada	H.a.
36	6	7.07057	0.174573	1854	0.1512	Livada	H.a.
36	6	7.07057	0.196128	1854	0.1539	Livada	H.a.
36	6	7.07057	0.204417	1854	0.1593	Livada	H.a.
36	6	7.07057	0.202608	1854	0.1692	Livada	H.a.
36	6	7.07057	0.228078	1854	0.1548	Livada	H.a.
36	6	7.07057	0.223389	1854	0.1557	Livada	H.a.
36	6	7.07057	0.243666	1854	0.1503	Livada	H.a.
36	6	7.07057	0.229428	1854	0.1521	Livada	H.a.
36	6	7.07057	0.226323	1854	0.1494	Livada	H.a.
36	6	7.07057	0.213876	1854	0.153	Livada	H.a.
36	7	7.07057	0.201573	1935	0.1908	Livada	H.a.
36	6	7.07057	0.246924	1854	0.1476	Livada	H.a.
36	6	7.07057	0.227853	1935	0.1521	Livada	H.a.
36	6	7.07057	0.207954	1935	0.1458	Livada	H.a.
36	6	7.07057	0.218691	1935	0.1377	Livada	H.a.
36	6	7.07057	0.214677	1854	0.1584	Livada	H.a.
36	6	7.07057	0.225054	1854	0.1683	Livada	H.a.
36	7	7.07057	0.214398	1935	0.2034	Livada	H.a.
36	6	7.07057	0.239427	1935	0.1548	Livada	H.a.
36	7	7.07057	0.231741	1935	0.1359	Livada	H.a.
36	7	6.36562	0.005805	1935	0.1377	Livada	H.a.
36	6	6.36562	0.180675	1935	0.1431	Livada	H.a.
36	6	6.36562	0.164034	2106	0.1692	Livada	H.a.
36	6	6.36562	0.155016	1935	0.135	Livada	H.a.
36	6	6.36562	0.161478	1935	0.1197	Livada	H.a.
36	6	6.36562	0.149004	1935	0.153	Livada	H.a.
36	6	6.36562	0.170667	1935	0.135	Livada	H.a.
36	6	6.36562	0.18441	1935	0.153	Livada	H.a.
36	7	6.36562	0.170712	1935	0.1611	Livada	H.a.
36	7	6.36562	0.174024	1935	0.1539	Livada	H.a.
36	6	6.36562	0.162513	1935	0.171	Livada	H.a.
36	6	6.36562	0.161649	1935	0.1764	Livada	H.a.
36	6	6.36562	0.148581	1935	0.162	Livada	H.a.
36	7	6.36562	0.174897	1935	0.1377	Livada	H.a.
36	9	6.36562	0.152478	1935	0.1521	Livada	H.a.
36	5	6.36562	0.174798	1935	0.1323	Livada	H.a.
36	6	6.36562	0.164196	1935	0.1521	Livada	H.a.
36	8	6.36562	0.189675	1935	0.1377	Livada	H.a.
36	6	6.36562	0.1593	1935	0.1467	Livada	H.a.
36	6	6.36562	0.166446	1935	0.1503	Livada	H.a.
36	7	6.36562	0.157401	1935	0.1494	Livada	H.a.
36	6	6.36562	0.168948	1935	0.1521	Livada	H.a.
36	6	6.36562	0.170181	1935	0.1431	Livada	H.a.
36	7	6.36562	0.19422	1935	0.1377	Livada	H.a.
36	7	6.36562	0.195138	1935	0.153	Livada	H.a.
36	6	6.36562	0.202455	1935	0.1449	Livada	H.a.
36	7	6.36562	0.197883	1935	0.1413	Livada	H.a.
36	6	6.36562	0.196398	1935	0.1656	Livada	H.a.
36	6	6.36562	0.220797	1935	0.1737	Livada	H.a.
36	6	6.36562	0.226134	1935	0.1539	Livada	H.a.
36	6	6.36562	0.213003	1935	0.1512	Livada	H.a.
36	6	6.36562	0.19548	1935	0.1494	Livada	H.a.
36	6	6.36562	0.201132	1935	0.1566	Livada	H.a.
36	6	6.36562	0.202419	1935	0.135	Livada	H.a.
36	6	6.36562	0.201105	1935	0.1458	Livada	H.a.
36	6	6.36562	0.252567	1935	0.1449	Livada	H.a.
22	7	3.65026	0.003681	1935	0.1746	Livada	H.a.
22	8	3.65026	0.231192	2025	0.1494	Livada	H.a.
22	8	3.65026	0.174699	2025	0.1494	Livada	H.a.
22	6	3.65026	0.148401	1935	0.1629	Livada	H.a.
22	7	3.65026	0.150894	2025	0.1467	Livada	H.a.
22	7	3.65026	0.165654	1935	0.1467	Livada	H.a.
22	7	3.65026	0.155988	1935	0.1656	Livada	H.a.
22	6	3.65026	0.161649	1935	0.1368	Livada	H.a.
22	7	3.65026	0.142479	1935	0.1791	Livada	H.a.
22	7	3.65026	0.177039	2025	0.1485	Livada	H.a.
22	6	3.65026	0.164304	1935	0.1566	Livada	H.a.
22	6	3.65026	0.151272	1935	0.1548	Livada	H.a.
22	5	3.65026	0.187866	1935	0.1566	Livada	H.a.
22	6	3.65026	0.165024	1935	0.1719	Livada	H.a.
22	5	3.65026	0.16632	1935	0.1494	Livada	H.a.
22	7	3.65026	0.175176	1935	0.1593	Livada	H.a.
22	7	3.65026	0.158265	1935	0.1656	Livada	H.a.
22	7	3.65026	0.175563	1935	0.1584	Livada	H.a.
22	6	3.65026	0.197181	1935	0.1422	Livada	H.a.
22	6	3.65026	0.187398	1935	0.1503	Livada	H.a.
22	7	3.65026	0.198495	2025	0.1674	Livada	H.a.
22	6	3.65026	0.211716	1935	0.1503	Livada	H.a.
16	6	2.50106	0.00378	1935	0.171	Livada	H.a.
16	6	2.50106	0.237555	2025	0.1638	Livada	H.a.
16	7	2.50106	0.147069	2025	0.189	Livada	H.a.
16	7	2.50106	0.151623	2025	0.1647	Livada	H.a.
16	6	2.50106	0.148401	2025	0.1575	Livada	H.a.
16	6	2.50106	0.156177	2025	0.1584	Livada	H.a.
16	6	2.50106	0.157896	1935	0.1485	Livada	H.a.
16	6	2.50106	0.157311	2025	0.1584	Livada	H.a.
16	6	2.50106	0.159723	1935	0.1584	Livada	H.a.
16	7	2.50106	0.15957	1935	0.1728	Livada	H.a.
16	6	2.50106	0.156771	2025	0.162	Livada	H.a.
16	8	2.50106	0.155223	2025	0.1719	Livada	H.a.
16	7	2.50106	0.165303	1935	0.1602	Livada	H.a.
16	6	2.50106	0.15417	2025	0.1512	Livada	H.a.
16	7	2.50106	0.182574	2025	0.1521	Livada	H.a.
16	8	2.50106	0.207918	1935	0.1575	Livada	H.a.
21	7	3.53165	0.004185	1935	0.1863	Livada	H.a.
21	7	3.53165	0.229743	2025	0.1674	Livada	H.a.
21	7	3.53165	0.152352	2025	0.171	Livada	H.a.
21	7	3.53165	0.141885	2025	0.1674	Livada	H.a.
21	8	3.53165	0.145431	2025	0.1611	Livada	H.a.
21	7	3.53165	0.150651	2025	0.1557	Livada	H.a.
21	7	3.53165	0.150651	2025	0.1674	Livada	H.a.
21	6	3.53165	0.146808	2025	0.1656	Livada	H.a.
21	8	3.53165	0.159543	2025	0.1665	Livada	H.a.
21	7	3.53165	0.157365	2025	0.1521	Livada	H.a.
21	8	3.53165	0.158274	2025	0.1593	Livada	H.a.
21	7	3.53165	0.15786	2025	0.1611	Livada	H.a.
21	6	3.53165	0.187236	2025	0.1602	Livada	H.a.
21	6	3.53165	0.174303	2025	0.1674	Livada	H.a.
21	6	3.53165	0.188442	2025	0.1809	Livada	H.a.
21	7	3.53165	0.189567	1935	0.1719	Livada	H.a.
21	6	3.53165	0.233577	2025	0.1557	Livada	H.a.
21	6	3.53165	0.204354	1935	0.1584	Livada	H.a.
21	6	3.53165	0.208899	1935	0.1521	Livada	H.a.
21	6	3.53165	0.188298	2025	0.1494	Livada	H.a.
21	6	3.53165	0.20223	1935	0.1593	Livada	H.a.
17	6	2.7537	0.005085	1935	0.1332	Livada	H.a.
17	6	2.7537	0.242361	1935	0.1701	Livada	H.a.
17	6	2.7537	0.158391	2025	0.1629	Livada	H.a.
17	6	2.7537	0.151569	2025	0.1683	Livada	H.a.
17	6	2.7537	0.155106	1935	0.1611	Livada	H.a.
17	6	2.7537	0.155493	1935	0.1494	Livada	H.a.
17	7	2.7537	0.157455	2025	0.1575	Livada	H.a.
17	6	2.7537	0.15651	1935	0.1611	Livada	H.a.
17	7	2.7537	0.157284	1935	0.1476	Livada	H.a.
17	7	2.7537	0.154818	1935	0.1485	Livada	H.a.
17	6	2.7537	0.157077	1935	0.1431	Livada	H.a.
17	6	2.7537	0.199242	2025	0.1512	Livada	H.a.
17	6	2.7537	0.165609	1935	0.1431	Livada	H.a.
17	6	2.7537	0.166491	1935	0.144	Livada	H.a.
17	6	2.7537	0.173601	1935	0.1449	Livada	H.a.
17	6	2.7537	0.194301	2025	0.1404	Livada	H.a.
17	6	2.7537	0.20331	1935	0.1413	Livada	H.a.
19	7	2.96347	0.004428	1935	0.1737	Livada	H.a.
19	8	2.96347	0.239958	1935	0.1494	Livada	H.a.
19	8	2.96347	0.153657	1935	0.144	Livada	H.a.
19	6	2.96347	0.149913	2025	0.1548	Livada	H.a.
19	6	2.96347	0.142209	2025	0.1494	Livada	H.a.
19	6	2.96347	0.148923	1935	0.1539	Livada	H.a.
19	6	2.96347	0.15696	1935	0.1593	Livada	H.a.
19	6	2.96347	0.162432	1935	0.1458	Livada	H.a.
19	6	2.96347	0.147321	1935	0.1638	Livada	H.a.
19	8	2.96347	0.150714	1935	0.1467	Livada	H.a.
19	6	2.96347	0.147843	1935	0.1467	Livada	H.a.
19	7	2.96347	0.161064	1935	0.1404	Livada	H.a.
19	6	2.96347	0.177471	1935	0.1791	Livada	H.a.
19	6	2.96347	0.170253	1935	0.1647	Livada	H.a.
19	6	2.96347	0.157131	1935	0.1539	Livada	H.a.
19	6	2.96347	0.156699	1935	0.1548	Livada	H.a.
19	6	2.96347	0.169218	1935	0.1458	Livada	H.a.
19	6	2.96347	0.182736	1935	0.1494	Livada	H.a.
19	6	2.96347	0.184536	1935	0.1773	Livada	H.a.
20	6	3.18069	0.004275	1935	0.1413	Livada	H.a.
20	7	3.18069	0.211716	2025	0.1719	Livada	H.a.
20	7	3.18069	0.151587	2025	0.1332	Livada	H.a.
20	6	3.18069	0.146106	2025	0.1476	Livada	H.a.
20	6	3.18069	0.139527	2025	0.1548	Livada	H.a.
20	6	3.18069	0.153621	2025	0.1422	Livada	H.a.
20	6	3.18069	0.145872	1935	0.153	Livada	H.a.
20	6	3.18069	0.168435	1935	0.1413	Livada	H.a.
20	6	3.18069	0.150066	1935	0.1584	Livada	H.a.
20	7	3.18069	0.1665	2025	0.1386	Livada	H.a.
20	6	3.18069	0.160866	2025	0.1485	Livada	H.a.
20	6	3.18069	0.161514	1935	0.144	Livada	H.a.
20	6	3.18069	0.153828	1935	0.1332	Livada	H.a.
20	7	3.18069	0.156078	1935	0.1467	Livada	H.a.
20	6	3.18069	0.155547	1935	0.1485	Livada	H.a.
20	6	3.18069	0.19584	2025	0.1476	Livada	H.a.
20	6	3.18069	0.173529	1935	0.162	Livada	H.a.
20	7	3.18069	0.215703	1935	0.1314	Livada	H.a.
20	7	3.18069	0.188577	1935	0.1296	Livada	H.a.
20	6	3.18069	0.181503	1935	0.1593	Livada	H.a.
11	7	2.26435	0.004698	1764	0.1449	Livada	H.a.
11	7	2.26435	0.271314	1854	0.1341	Livada	H.a.
11	7	2.26435	0.218106	1854	0.1404	Livada	H.a.
11	7	2.26435	0.219978	1854	0.1386	Livada	H.a.
11	6	2.26435	0.21708	1764	0.1296	Livada	H.a.
11	6	2.26435	0.216603	1854	0.1323	Livada	H.a.
11	6	2.26435	0.221031	1854	0.1512	Livada	H.a.
11	6	2.26435	0.22347	1854	0.135	Livada	H.a.
11	6	2.26435	0.219465	1854	0.153	Livada	H.a.
11	6	2.26435	0.222381	1854	0.1494	Livada	H.a.
11	6	2.26435	0.230229	1854	0.1314	Livada	H.a.
10	7	1.78469	0.005265	1854	0.1314	Livada	H.a.
10	6	1.78469	0.255393	1854	0.1458	Livada	H.a.
10	6	1.78469	0.18369	1854	0.1368	Livada	H.a.
10	6	1.78469	0.167409	1854	0.135	Livada	H.a.
10	6	1.78469	0.176418	1854	0.117	Livada	H.a.
10	6	1.78469	0.176283	1854	0.1395	Livada	H.a.
10	6	1.78469	0.174321	1854	0.1404	Livada	H.a.
10	6	1.78469	0.216054	1854	0.1413	Livada	H.a.
10	6	1.78469	0.210969	1854	0.1305	Livada	H.a.
10	6	1.78469	0.218889	1854	0.1359	Livada	H.a.
14	7	2.43831	0.006903	1854	0.1161	Livada	H.a.
14	7	2.43831	0.229608	1854	0.1188	Livada	H.a.
14	6	2.43831	0.165591	1854	0.1215	Livada	H.a.
14	6	2.43831	0.169101	1854	0.1242	Livada	H.a.
14	6	2.43831	0.168066	1854	0.1233	Livada	H.a.
14	6	2.43831	0.175869	1854	0.1215	Livada	H.a.
14	6	2.43831	0.168858	1854	0.1305	Livada	H.a.
14	6	2.43831	0.201663	1854	0.135	Livada	H.a.
14	7	2.43831	0.193914	1854	0.1233	Livada	H.a.
14	7	2.43831	0.190458	1854	0.1251	Livada	H.a.
14	6	2.43831	0.174861	1854	0.1287	Livada	H.a.
14	7	2.43831	0.193176	1854	0.1125	Livada	H.a.
14	6	2.43831	0.184455	1854	0.1188	Livada	H.a.
14	6	2.43831	0.215784	1854	0.126	Livada	H.a.
14	6	2.42279	0.005544	1854	0.1233	Livada	H.a.
14	6	2.42279	0.256464	1854	0.126	Livada	H.a.
14	6	2.42279	0.168858	1854	0.1251	Livada	H.a.
14	6	2.42279	0.161487	1854	0.1305	Livada	H.a.
14	6	2.42279	0.16515	1854	0.1161	Livada	H.a.
14	6	2.42279	0.16461	1854	0.1287	Livada	H.a.
14	6	2.42279	0.167868	1854	0.1278	Livada	H.a.
14	6	2.42279	0.174825	1854	0.1314	Livada	H.a.
14	6	2.42279	0.170874	1854	0.1287	Livada	H.a.
14	6	2.42279	0.188775	1854	0.117	Livada	H.a.
14	7	2.42279	0.181539	1854	0.1296	Livada	H.a.
14	6	2.42279	0.188253	1854	0.135	Livada	H.a.
14	6	2.42279	0.211419	1854	0.1377	Livada	H.a.
14	6	2.42279	0.217125	1854	0.135	Livada	H.a.
12	6	2.03617	0.005319	1854	0.1305	Livada	H.a.
12	6	2.03617	0.242694	1854	0.126	Livada	H.a.
12	6	2.03617	0.169011	1854	0.1314	Livada	H.a.
12	7	2.03617	0.160785	1854	0.1269	Livada	H.a.
12	6	2.03617	0.164115	1854	0.1314	Livada	H.a.
12	7	2.03617	0.176517	1854	0.162	Livada	H.a.
12	7	2.03617	0.188676	1854	0.1278	Livada	H.a.
12	6	2.03617	0.174033	1854	0.126	Livada	H.a.
12	6	2.03617	0.172188	1854	0.1296	Livada	H.a.
12	6	2.03617	0.192258	1854	0.1314	Livada	H.a.
12	6	2.03617	0.177975	1854	0.1278	Livada	H.a.
12	6	2.03617	0.212598	1854	0.1197	Livada	H.a.
21	6	3.65953	0.005661	1935	0.1224	Livada	H.a.
21	6	3.65953	0.246762	1935	0.117	Livada	H.a.
21	7	3.65953	0.160731	1854	0.1269	Livada	H.a.
21	7	3.65953	0.179631	1935	0.126	Livada	H.a.
21	6	3.65953	0.154044	1854	0.1188	Livada	H.a.
21	6	3.65953	0.171495	1935	0.126	Livada	H.a.
21	6	3.65953	0.16452	1854	0.1287	Livada	H.a.
21	7	3.65953	0.165249	1854	0.1161	Livada	H.a.
21	9	3.65953	0.176571	1854	0.1251	Livada	H.a.
21	5	3.65953	0.169227	1854	0.1215	Livada	H.a.
21	6	3.65953	0.179739	1935	0.1602	Livada	H.a.
21	8	3.65953	0.197028	1935	0.1188	Livada	H.a.
21	6	3.65953	0.175995	1854	0.1089	Livada	H.a.
21	6	3.65953	0.166131	1854	0.1161	Livada	H.a.
21	7	3.65953	0.210114	1854	0.1251	Livada	H.a.
21	6	3.65953	0.179154	1854	0.1242	Livada	H.a.
21	6	3.65953	0.175149	1854	0.1269	Livada	H.a.
21	7	3.65953	0.174843	1854	0.1242	Livada	H.a.
21	7	3.65953	0.174699	1854	0.1224	Livada	H.a.
21	6	3.65953	0.215154	1854	0.1269	Livada	H.a.
21	7	3.65953	0.217629	1854	0.1161	Livada	H.a.
13	6	2.1185	0.005265	1854	0.1287	Livada	H.a.
13	6	2.1185	0.232416	1854	0.1143	Livada	H.a.
13	6	2.1185	0.160641	1854	0.1287	Livada	H.a.
13	6	2.1185	0.156033	1854	0.1215	Livada	H.a.
13	6	2.1185	0.160956	1854	0.1161	Livada	H.a.
13	6	2.1185	0.159777	1854	0.1215	Livada	H.a.
13	6	2.1185	0.167472	1854	0.1134	Livada	H.a.
13	6	2.1185	0.177462	1935	0.207	Livada	H.a.
13	6	2.1185	0.16695	1854	0.1215	Livada	H.a.
13	7	2.1185	0.183069	1854	0.108	Livada	H.a.
13	8	2.1185	0.177975	1854	0.117	Livada	H.a.
13	8	2.1185	0.18432	1854	0.1134	Livada	H.a.
13	6	2.1185	0.186165	1854	0.1278	Livada	H.a.
15	7	2.44539	0.005985	1854	0.1197	Livada	H.a.
15	7	2.44539	0.221841	1854	0.1215	Livada	H.a.
15	7	2.44539	0.161667	1854	0.1179	Livada	H.a.
15	6	2.44539	0.160893	1854	0.1287	Livada	H.a.
15	7	2.44539	0.168588	1854	0.1143	Livada	H.a.
15	7	2.44539	0.167283	1854	0.1062	Livada	H.a.
15	6	2.44539	0.170442	1854	0.1332	Livada	H.a.
15	6	2.44539	0.16677	1854	0.1296	Livada	H.a.
15	5	2.44539	0.171801	1854	0.1152	Livada	H.a.
15	6	2.44539	0.181791	1854	0.1125	Livada	H.a.
15	5	2.44539	0.159786	1854	0.1179	Livada	H.a.
15	7	2.44539	0.185994	1854	0.126	Livada	H.a.
15	7	2.44539	0.173376	1854	0.1161	Livada	H.a.
15	7	2.44539	0.170748	1854	0.1152	Livada	H.a.
15	6	2.44539	0.178425	1854	0.1062	Livada	H.a.
18	6	3.065	0.006066	1854	0.1242	Livada	H.a.
18	7	3.065	0.20934	1854	0.135	Livada	H.a.
18	6	3.065	0.161712	1854	0.1305	Livada	H.a.
18	6	3.065	0.159795	1854	0.1134	Livada	H.a.
18	6	3.065	0.15903	1854	0.126	Livada	H.a.
18	7	3.065	0.170226	1854	0.1215	Livada	H.a.
18	7	3.065	0.18738	1854	0.18	Livada	H.a.
18	6	3.065	0.16722	1854	0.1305	Livada	H.a.
18	6	3.065	0.164016	1854	0.1206	Livada	H.a.
18	6	3.065	0.169074	1854	0.1278	Livada	H.a.
18	6	3.065	0.170901	1854	0.1161	Livada	H.a.
18	6	3.065	0.168228	1854	0.1206	Livada	H.a.
18	7	3.065	0.178254	1854	0.1134	Livada	H.a.
18	6	3.065	0.169911	1854	0.126	Livada	H.a.
18	8	3.065	0.18441	1854	0.1161	Livada	H.a.
18	7	3.065	0.214299	1854	0.1305	Livada	H.a.
18	6	3.065	0.207576	1854	0.1251	Livada	H.a.
18	7	3.065	0.217566	1854	0.1287	Livada	H.a.
17	8	2.90223	0.004896	1854	0.1395	Livada	H.a.
17	7	2.90223	0.267696	1935	0.1341	Livada	H.a.
17	7	2.90223	0.208098	1854	0.1332	Livada	H.a.
17	7	2.90223	0.173475	1854	0.1296	Livada	H.a.
17	7	2.90223	0.1638	1854	0.1314	Livada	H.a.
17	8	2.90223	0.166482	1854	0.1224	Livada	H.a.
17	7	2.90223	0.159462	1854	0.1269	Livada	H.a.
17	7	2.90223	0.159471	1854	0.1296	Livada	H.a.
17	6	2.90223	0.170856	1854	0.1323	Livada	H.a.
17	8	2.90223	0.168354	1854	0.1206	Livada	H.a.
17	7	2.90223	0.182223	1854	0.1107	Livada	H.a.
17	8	2.90223	0.168894	1854	0.1215	Livada	H.a.
17	7	2.90223	0.181314	1854	0.1197	Livada	H.a.
17	6	2.90223	0.183492	1854	0.1143	Livada	H.a.
17	6	2.90223	0.168444	1854	0.126	Livada	H.a.
17	6	2.90223	0.171333	1854	0.1188	Livada	H.a.
17	7	2.90223	0.20394	1854	0.126	Livada	H.a.
14	6	2.47926	0.00504	1854	0.1467	Livada	H.a.
14	6	2.47926	0.27198	1935	0.1368	Livada	H.a.
14	6	2.47926	0.221103	1854	0.144	Livada	H.a.
14	6	2.47926	0.192204	1854	0.1359	Livada	H.a.
14	6	2.47926	0.163827	1854	0.1341	Livada	H.a.
14	6	2.47926	0.166212	1854	0.1278	Livada	H.a.
14	6	2.47926	0.167409	1854	0.1278	Livada	H.a.
14	6	2.47926	0.173664	1854	0.1206	Livada	H.a.
14	6	2.47926	0.161217	1854	0.1215	Livada	H.a.
14	6	2.47926	0.156429	1854	0.1305	Livada	H.a.
14	6	2.47926	0.17469	1854	0.1242	Livada	H.a.
14	7	2.47926	0.176571	1854	0.1251	Livada	H.a.
14	6	2.47926	0.215487	1854	0.1305	Livada	H.a.
14	7	2.47926	0.233424	1854	0.126	Livada	H.a.
17	7	2.72998	0.005058	1854	0.1269	Livada	H.a.
17	6	2.72998	0.230427	1854	0.1269	Livada	H.a.
17	6	2.72998	0.171396	1854	0.1242	Livada	H.a.
17	6	2.72998	0.160164	1854	0.1215	Livada	H.a.
17	6	2.72998	0.150777	1854	0.1377	Livada	H.a.
17	6	2.72998	0.156015	1854	0.1278	Livada	H.a.
17	6	2.72998	0.156276	1854	0.1215	Livada	H.a.
17	6	2.72998	0.169632	1854	0.1251	Livada	H.a.
17	7	2.72998	0.165987	1854	0.1224	Livada	H.a.
17	8	2.72998	0.165024	1854	0.117	Livada	H.a.
17	8	2.72998	0.166446	1854	0.1188	Livada	H.a.
17	6	2.72998	0.165816	1854	0.1251	Livada	H.a.
17	6	2.72998	0.165843	1854	0.126	Livada	H.a.
17	6	2.72998	0.17433	1854	0.1206	Livada	H.a.
17	6	2.72998	0.165879	1854	0.1233	Livada	H.a.
17	6	2.72998	0.16749	1854	0.1305	Livada	H.a.
17	6	2.72998	0.193419	1854	0.1233	Livada	H.a.
24	8	5.64376	0.004887	1854	0.1413	Livada	H.a.
24	6	5.64376	0.245016	1854	0.1314	Livada	H.a.
24	7	5.64376	0.231759	1854	0.1305	Livada	H.a.
24	6	5.64376	0.236025	1854	0.1269	Livada	H.a.
24	6	5.64376	0.24111	1854	0.1323	Livada	H.a.
24	6	5.64376	0.234504	1854	0.1206	Livada	H.a.
24	6	5.64376	0.228042	1854	0.1278	Livada	H.a.
24	6	5.64376	0.252288	1854	0.1224	Livada	H.a.
24	6	5.64376	0.231066	1854	0.1269	Livada	H.a.
24	6	5.64376	0.241398	1854	0.1251	Livada	H.a.
24	6	5.64376	0.243	1854	0.1233	Livada	H.a.
24	7	5.64376	0.234765	1854	0.1233	Livada	H.a.
24	7	5.64376	0.237852	1854	0.1359	Livada	H.a.
24	6	5.64376	0.253323	1854	0.1242	Livada	H.a.
24	6	5.64376	0.247914	1854	0.1332	Livada	H.a.
24	6	5.64376	0.243747	1854	0.1215	Livada	H.a.
24	6	5.64376	0.245682	1854	0.1314	Livada	H.a.
24	6	5.64376	0.241569	1854	0.1287	Livada	H.a.
24	6	5.64376	0.244449	1854	0.1314	Livada	H.a.
24	7	5.64376	0.249858	1854	0.126	Livada	H.a.
24	6	5.64376	0.26793	1854	0.1233	Livada	H.a.
24	6	5.64376	0.247203	1854	0.1278	Livada	H.a.
24	6	5.64376	0.291582	1854	0.1305	Livada	H.a.
24	7	5.64376	0.248796	1854	0.1296	Livada	H.a.
16	6	2.86442	0.004833	1935	0.1323	Livada	H.a.
16	6	2.86442	0.252054	1935	0.1458	Livada	H.a.
16	6	2.86442	0.227394	1935	0.1476	Livada	H.a.
16	7	2.86442	0.234495	1935	0.1413	Livada	H.a.
16	7	2.86442	0.226422	1935	0.1377	Livada	H.a.
16	6	2.86442	0.21654	1935	0.135	Livada	H.a.
16	7	2.86442	0.198495	1935	0.1386	Livada	H.a.
16	7	2.86442	0.20133	1935	0.1386	Livada	H.a.
16	7	2.86442	0.172845	1935	0.1422	Livada	H.a.
16	7	2.86442	0.142587	1935	0.1341	Livada	H.a.
16	6	2.86442	0.154017	1935	0.1377	Livada	H.a.
16	6	2.86442	0.152631	1935	0.1458	Livada	H.a.
16	6	2.86442	0.164745	1935	0.1314	Livada	H.a.
16	6	2.86442	0.15471	1935	0.1404	Livada	H.a.
16	6	2.86442	0.158778	1935	0.1404	Livada	H.a.
16	6	2.86442	0.202545	1935	0.1341	Livada	H.a.
18	6	3.86168	0.004968	1935	0.1449	Livada	H.a.
18	7	3.86168	0.249642	1935	0.1404	Livada	H.a.
18	6	3.86168	0.222687	1935	0.1359	Livada	H.a.
18	6	3.86168	0.209313	1935	0.1404	Livada	H.a.
18	6	3.86168	0.20322	1935	0.1323	Livada	H.a.
18	6	3.86168	0.203481	1935	0.1431	Livada	H.a.
18	6	3.86168	0.242676	1935	0.1296	Livada	H.a.
18	6	3.86168	0.216477	1935	0.1368	Livada	H.a.
18	6	3.86168	0.230868	1935	0.1305	Livada	H.a.
18	6	3.86168	0.221787	1935	0.1296	Livada	H.a.
18	6	3.86168	0.218691	1935	0.1377	Livada	H.a.
18	7	3.86168	0.240039	1935	0.1278	Livada	H.a.
18	7	3.86168	0.223434	1935	0.1323	Livada	H.a.
18	6	3.86168	0.219681	1935	0.1359	Livada	H.a.
18	6	3.86168	0.228861	1935	0.1242	Livada	H.a.
18	6	3.86168	0.239094	1935	0.1422	Livada	H.a.
18	6	3.86168	0.233685	1935	0.1404	Livada	H.a.
18	6	3.86168	0.25308	1935	0.1422	Livada	H.a.
17	6	3.21359	0.005247	1935	0.1287	Livada	H.a.
17	7	3.21359	0.272592	1935	0.1404	Livada	H.a.
17	7	3.21359	0.235422	1935	0.1404	Livada	H.a.
17	6	3.21359	0.226791	1935	0.1413	Livada	H.a.
17	7	3.21359	0.226692	1935	0.1395	Livada	H.a.
17	6	3.21359	0.210276	1935	0.1287	Livada	H.a.
17	6	3.21359	0.2142	1935	0.1314	Livada	H.a.
17	6	3.21359	0.21762	1935	0.1152	Livada	H.a.
17	6	3.21359	0.201906	1935	0.1386	Livada	H.a.
17	6	3.21359	0.227664	1935	0.1413	Livada	H.a.
17	6	3.21359	0.194175	1935	0.1215	Livada	H.a.
17	6	3.21359	0.161838	1935	0.1332	Livada	H.a.
17	6	3.21359	0.158202	1935	0.1395	Livada	H.a.
17	6	3.21359	0.153144	1935	0.1476	Livada	H.a.
17	6	3.21359	0.152838	1935	0.1566	Livada	H.a.
17	6	3.21359	0.155277	1935	0.1368	Livada	H.a.
17	6	3.21359	0.19971	1935	0.1251	Livada	H.a.
20	7	4.17091	0.004842	1935	0.1422	Livada	H.a.
20	6	4.17091	0.240147	1935	0.1269	Livada	H.a.
20	6	4.17091	0.214524	1935	0.1287	Livada	H.a.
20	6	4.17091	0.215343	1935	0.1395	Livada	H.a.
20	6	4.17091	0.217953	1935	0.1368	Livada	H.a.
20	6	4.17091	0.209151	1935	0.1449	Livada	H.a.
20	6	4.17091	0.194076	1935	0.1467	Livada	H.a.
20	7	4.17091	0.220113	1935	0.1368	Livada	H.a.
20	6	4.17091	0.226566	1935	0.1287	Livada	H.a.
20	7	4.17091	0.22941	1935	0.1386	Livada	H.a.
20	7	4.17091	0.215712	1935	0.135	Livada	H.a.
20	6	4.17091	0.226935	1935	0.1341	Livada	H.a.
20	6	4.17091	0.227484	1935	0.1341	Livada	H.a.
20	6	4.17091	0.199242	1935	0.1368	Livada	H.a.
20	6	4.17091	0.20394	1935	0.1287	Livada	H.a.
20	6	4.17091	0.228483	1935	0.1323	Livada	H.a.
20	6	4.17091	0.225315	1935	0.1386	Livada	H.a.
20	6	4.17091	0.241101	1935	0.1386	Livada	H.a.
20	7	4.17091	0.215667	1935	0.1314	Livada	H.a.
20	7	4.17091	0.214902	1935	0.1341	Livada	H.a.
18	6	3.65876	0.004815	1935	0.1404	Livada	H.a.
18	6	3.65876	0.245421	1935	0.1404	Livada	H.a.
18	6	3.65876	0.234252	1935	0.1404	Livada	H.a.
18	7	3.65876	0.216018	1935	0.1422	Livada	H.a.
18	9	3.65876	0.220068	1935	0.1413	Livada	H.a.
18	5	3.65876	0.215451	1935	0.1458	Livada	H.a.
18	6	3.65876	0.212886	1935	0.1296	Livada	H.a.
18	8	3.65876	0.210915	1935	0.1341	Livada	H.a.
18	6	3.65876	0.213003	1935	0.1215	Livada	H.a.
18	6	3.65876	0.19773	1935	0.1296	Livada	H.a.
18	7	3.65876	0.207405	1935	0.1377	Livada	H.a.
18	6	3.65876	0.228699	1935	0.1287	Livada	H.a.
18	6	3.65876	0.218295	1935	0.1341	Livada	H.a.
18	7	3.65876	0.206244	1935	0.153	Livada	H.a.
18	7	3.65876	0.204786	1935	0.1422	Livada	H.a.
18	6	3.65876	0.211365	1935	0.1485	Livada	H.a.
18	7	3.65876	0.192024	1935	0.1566	Livada	H.a.
18	6	3.65876	0.219384	1935	0.1359	Livada	H.a.
21	6	4.3058	0.004788	1935	0.1386	Livada	H.a.
21	6	4.3058	0.218691	1935	0.1341	Livada	H.a.
21	6	4.3058	0.205812	1935	0.1368	Livada	H.a.
21	6	4.3058	0.217881	1935	0.1386	Livada	H.a.
21	6	4.3058	0.199332	1935	0.1404	Livada	H.a.
21	6	4.3058	0.219582	1935	0.135	Livada	H.a.
21	6	4.3058	0.231561	1935	0.1296	Livada	H.a.
21	6	4.3058	0.213876	1935	0.135	Livada	H.a.
21	7	4.3058	0.216351	1935	0.1251	Livada	H.a.
21	8	4.3058	0.200205	1935	0.1413	Livada	H.a.
21	8	4.3058	0.210033	1935	0.1404	Livada	H.a.
21	6	4.3058	0.222975	1935	0.1377	Livada	H.a.
21	7	4.3058	0.232245	1935	0.1314	Livada	H.a.
21	7	4.3058	0.209925	1935	0.135	Livada	H.a.
21	7	4.3058	0.205371	1935	0.1494	Livada	H.a.
21	6	4.3058	0.220905	1935	0.1305	Livada	H.a.
21	7	4.3058	0.203418	1935	0.1368	Livada	H.a.
21	7	4.3058	0.200763	1935	0.1341	Livada	H.a.
21	6	4.3058	0.212607	1935	0.1296	Livada	H.a.
21	6	4.3058	0.226017	1935	0.1422	Livada	H.a.
21	5	4.3058	0.23346	1935	0.1251	Livada	H.a.
21	6	4.27772	0.004302	1935	0.1467	Livada	H.a.
21	5	4.27772	0.231228	1935	0.1512	Livada	H.a.
21	7	4.27772	0.213831	1935	0.1422	Livada	H.a.
21	7	4.27772	0.207855	1935	0.1467	Livada	H.a.
21	7	4.27772	0.207963	1935	0.1422	Livada	H.a.
21	6	4.27772	0.207171	1935	0.1404	Livada	H.a.
21	6	4.27772	0.208071	1935	0.1431	Livada	H.a.
21	7	4.27772	0.217242	1935	0.1278	Livada	H.a.
21	6	4.27772	0.202086	1935	0.1341	Livada	H.a.
21	6	4.27772	0.197307	1935	0.1278	Livada	H.a.
21	6	4.27772	0.215379	1935	0.1359	Livada	H.a.
21	7	4.27772	0.213381	1935	0.135	Livada	H.a.
21	7	4.27772	0.204174	1935	0.1377	Livada	H.a.
21	6	4.27772	0.224766	1935	0.1323	Livada	H.a.
21	6	4.27772	0.208962	1935	0.1413	Livada	H.a.
21	6	4.27772	0.211734	1935	0.1413	Livada	H.a.
21	6	4.27772	0.218835	1935	0.1431	Livada	H.a.
21	6	4.27772	0.224361	1935	0.1359	Livada	H.a.
21	7	4.27772	0.202923	1935	0.1467	Livada	H.a.
21	6	4.27772	0.226215	1935	0.1359	Livada	H.a.
21	8	4.27772	0.229932	1935	0.1287	Livada	H.a.
21	7	4.45662	0.005193	1935	0.1413	Livada	H.a.
21	6	4.45662	0.30942	1854	0.1629	Livada	H.a.
21	7	4.45662	0.268218	1935	0.1449	Livada	H.a.
21	8	4.45662	0.228213	1935	0.1359	Livada	H.a.
21	7	4.45662	0.211869	1935	0.1395	Livada	H.a.
21	7	4.45662	0.203319	1935	0.1395	Livada	H.a.
21	7	4.45662	0.211581	1935	0.0954	Livada	H.a.
21	7	4.45662	0.187929	1935	0.1278	Livada	H.a.
21	8	4.45662	0.19998	1935	0.1413	Livada	H.a.
21	7	4.45662	0.215604	1935	0.1341	Livada	H.a.
21	7	4.45662	0.215298	1935	0.1314	Livada	H.a.
21	6	4.45662	0.213039	1935	0.1431	Livada	H.a.
21	8	4.45662	0.21708	1935	0.1548	Livada	H.a.
21	7	4.45662	0.215955	1935	0.153	Livada	H.a.
21	8	4.45662	0.225945	1935	0.1314	Livada	H.a.
21	7	4.45662	0.24147	1935	0.1512	Livada	H.a.
21	6	4.45662	0.23274	1935	0.1323	Livada	H.a.
21	6	4.45662	0.20718	1935	0.1449	Livada	H.a.
21	6	4.45662	0.2142	1935	0.1458	Livada	H.a.
21	7	4.45662	0.193023	1935	0.1476	Livada	H.a.
21	6	4.45662	0.239364	1935	0.1458	Livada	H.a.
19	6	4.74343	0.003348	1854	0.1494	Livada	H.a.
19	6	4.74343	0.877023	1935	0.1386	Livada	H.a.
19	6	4.74343	0.340137	1935	0.1422	Livada	H.a.
19	6	4.74343	0.216081	1935	0.1431	Livada	H.a.
19	6	4.74343	0.224307	1935	0.1188	Livada	H.a.
19	6	4.74343	0.192762	1935	0.1332	Livada	H.a.
19	6	4.74343	0.202437	1935	0.1269	Livada	H.a.
19	6	4.74343	0.218511	1935	0.1395	Livada	H.a.
19	6	4.74343	0.247068	1935	0.1161	Livada	H.a.
19	6	4.74343	0.214074	1935	0.1359	Livada	H.a.
19	7	4.74343	0.213228	1935	0.1332	Livada	H.a.
19	6	4.74343	0.241893	1935	0.1278	Livada	H.a.
19	7	4.74343	0.207792	1935	0.1395	Livada	H.a.
19	7	4.74343	0.220599	1935	0.1413	Livada	H.a.
19	6	4.74343	0.215748	1935	0.1359	Livada	H.a.
19	6	4.74343	0.241785	1935	0.126	Livada	H.a.
19	6	4.74343	0.224613	1935	0.1404	Livada	H.a.
19	6	4.74343	0.207378	1935	0.1296	Livada	H.a.
19	6	4.74343	0.234648	1935	0.1422	Livada	H.a.
21	6	4.30811	0.006147	1935	0.1269	Livada	H.a.
21	6	4.30811	0.225729	1935	0.1368	Livada	H.a.
21	7	4.30811	0.245889	1935	0.1215	Livada	H.a.
21	8	4.30811	0.193203	1935	0.1197	Livada	H.a.
21	8	4.30811	0.19521	1935	0.126	Livada	H.a.
21	6	4.30811	0.19224	1935	0.1296	Livada	H.a.
21	6	4.30811	0.196776	1935	0.1251	Livada	H.a.
21	6	4.30811	0.196101	1935	0.1242	Livada	H.a.
21	6	4.30811	0.223749	1935	0.1395	Livada	H.a.
21	6	4.30811	0.219492	1935	0.1233	Livada	H.a.
21	6	4.30811	0.214605	1935	0.1332	Livada	H.a.
21	8	4.30811	0.222597	1935	0.1242	Livada	H.a.
21	6	4.30811	0.213525	1935	0.1404	Livada	H.a.
21	7	4.30811	0.224496	1935	0.1269	Livada	H.a.
21	6	4.30811	0.223434	1935	0.1215	Livada	H.a.
21	6	4.30811	0.210159	1935	0.126	Livada	H.a.
21	6	4.30811	0.205893	1935	0.1278	Livada	H.a.
21	6	4.30811	0.232875	1935	0.1125	Livada	H.a.
21	6	4.30811	0.226665	1935	0.117	Livada	H.a.
21	6	4.30811	0.220941	1935	0.1269	Livada	H.a.
21	6	4.30811	0.218385	1935	0.1197	Livada	H.a.
29	6	6.19411	0.005085	1935	0.1368	Livada	H.a.
29	7	6.19411	0.258651	1935	0.1422	Livada	H.a.
29	7	6.19411	0.208413	1935	0.1512	Livada	H.a.
29	6	6.19411	0.216567	1935	0.1332	Livada	H.a.
29	6	6.19411	0.20016	1935	0.1413	Livada	H.a.
29	6	6.19411	0.200268	1935	0.1386	Livada	H.a.
29	6	6.19411	0.194976	1935	0.1377	Livada	H.a.
29	6	6.19411	0.212364	1935	0.1314	Livada	H.a.
29	6	6.19411	0.203103	1935	0.1287	Livada	H.a.
29	7	6.19411	0.190764	1935	0.1395	Livada	H.a.
29	6	6.19411	0.209412	1935	0.1314	Livada	H.a.
29	6	6.19411	0.198756	1935	0.1359	Livada	H.a.
29	6	6.19411	0.212814	1935	0.1413	Livada	H.a.
29	7	6.19411	0.27945	1935	0.1287	Livada	H.a.
29	6	6.19411	0.227799	1935	0.144	Livada	H.a.
29	6	6.19411	0.235143	1935	0.1332	Livada	H.a.
29	6	6.19411	0.207153	1935	0.135	Livada	H.a.
29	7	6.19411	0.236259	1935	0.1224	Livada	H.a.
29	7	6.19411	0.232893	1935	0.126	Livada	H.a.
29	6	6.19411	0.218808	1935	0.1386	Livada	H.a.
29	7	6.19411	0.241794	1935	0.1314	Livada	H.a.
29	7	6.19411	0.211149	1935	0.1341	Livada	H.a.
29	7	6.19411	0.224343	1935	0.1368	Livada	H.a.
29	7	6.19411	0.233442	1935	0.126	Livada	H.a.
29	6	6.19411	0.223092	1935	0.1395	Livada	H.a.
29	6	6.19411	0.236511	1935	0.1287	Livada	H.a.
29	6	6.19411	0.215154	1935	0.1422	Livada	H.a.
29	6	6.19411	0.220338	1935	0.1341	Livada	H.a.
29	6	6.19411	0.239445	1935	0.1278	Livada	H.a.
22	6	4.67099	0.004401	1935	0.1431	Livada	H.a.
22	6	4.67099	0.252369	1935	0.1575	Livada	H.a.
22	7	4.67099	0.219033	1935	0.144	Livada	H.a.
22	6	4.67099	0.232632	1854	0.1287	Livada	H.a.
22	6	4.67099	0.215397	1935	0.1359	Livada	H.a.
22	6	4.67099	0.205992	1935	0.1422	Livada	H.a.
22	6	4.67099	0.233811	1935	0.1341	Livada	H.a.
22	6	4.67099	0.223209	1935	0.1224	Livada	H.a.
22	6	4.67099	0.220419	1935	0.1395	Livada	H.a.
22	6	4.67099	0.223677	1935	0.1359	Livada	H.a.
22	6	4.67099	0.220635	1935	0.1323	Livada	H.a.
22	6	4.67099	0.216711	1935	0.1251	Livada	H.a.
22	7	4.67099	0.22581	1935	0.1269	Livada	H.a.
22	7	4.67099	0.220608	1935	0.1206	Livada	H.a.
22	6	4.67099	0.214767	1935	0.1242	Livada	H.a.
22	6	4.67099	0.223632	1935	0.1251	Livada	H.a.
22	6	4.67099	0.217188	1935	0.1377	Livada	H.a.
22	6	4.67099	0.227052	1854	0.1395	Livada	H.a.
22	6	4.67099	0.22653	1935	0.1314	Livada	H.a.
22	6	4.67099	0.224532	1935	0.135	Livada	H.a.
22	7	4.67099	0.200088	1854	0.135	Livada	H.a.
22	7	4.67099	0.222498	1935	0.1323	Livada	H.a.
25	6	5.24579	0.004185	1854	0.1476	Livada	H.a.
25	7	5.24579	0.251523	1935	0.1359	Livada	H.a.
25	6	5.24579	0.208944	1935	0.1431	Livada	H.a.
25	6	5.24579	0.224775	1935	0.135	Livada	H.a.
25	6	5.24579	0.210447	1935	0.1386	Livada	H.a.
25	6	5.24579	0.212373	1935	0.144	Livada	H.a.
25	6	5.24579	0.22302	1935	0.1224	Livada	H.a.
25	6	5.24579	0.200952	1854	0.1413	Livada	H.a.
25	6	5.24579	0.213093	1935	0.1305	Livada	H.a.
25	6	5.24579	0.216198	1854	0.1395	Livada	H.a.
25	6	5.24579	0.209358	1854	0.135	Livada	H.a.
25	6	5.24579	0.204336	1854	0.1359	Livada	H.a.
25	6	5.24579	0.224001	1854	0.1386	Livada	H.a.
25	6	5.24579	0.210519	1854	0.1449	Livada	H.a.
25	7	5.24579	0.224334	1854	0.1395	Livada	H.a.
25	6	5.24579	0.223686	1854	0.1404	Livada	H.a.
25	6	5.24579	0.230868	1854	0.1287	Livada	H.a.
25	6	5.24579	0.217836	1854	0.126	Livada	H.a.
25	6	5.24579	0.199485	1854	0.1305	Livada	H.a.
25	6	5.24579	0.223155	1854	0.1395	Livada	H.a.
25	6	5.24579	0.227844	1935	0.1332	Livada	H.a.
25	7	5.24579	0.215424	1854	0.1422	Livada	H.a.
25	6	5.24579	0.219051	1854	0.1332	Livada	H.a.
25	7	5.24579	0.226008	1854	0.1458	Livada	H.a.
25	7	5.24579	0.22437	1854	0.1467	Livada	H.a.
21	6	4.42332	0.005598	1935	0.1278	Livada	H.a.
21	6	4.42332	0.251541	1935	0.1188	Livada	H.a.
21	6	4.42332	0.221544	1935	0.1233	Livada	H.a.
21	6	4.42332	0.206865	1935	0.1278	Livada	H.a.
21	6	4.42332	0.210411	1935	0.1296	Livada	H.a.
21	6	4.42332	0.193302	1935	0.1296	Livada	H.a.
21	6	4.42332	0.21276	1935	0.1269	Livada	H.a.
21	7	4.42332	0.204804	1935	0.1143	Livada	H.a.
21	7	4.42332	0.205353	1935	0.1287	Livada	H.a.
21	6	4.42332	0.229302	1935	0.1332	Livada	H.a.
21	6	4.42332	0.245871	1935	0.117	Livada	H.a.
21	6	4.42332	0.214866	1935	0.1251	Livada	H.a.
21	7	4.42332	0.200997	1935	0.1206	Livada	H.a.
21	9	4.42332	0.234954	1935	0.1206	Livada	H.a.
21	5	4.42332	0.219204	1935	0.1224	Livada	H.a.
21	6	4.42332	0.226647	1935	0.1215	Livada	H.a.
21	8	4.42332	0.206649	1935	0.1242	Livada	H.a.
21	6	4.42332	0.240219	1935	0.1206	Livada	H.a.
21	6	4.42332	0.226332	1935	0.1278	Livada	H.a.
21	7	4.42332	0.239337	1935	0.1278	Livada	H.a.
21	6	4.42332	0.226764	1935	0.135	Livada	H.a.
27	6	5.77507	0.005994	1935	0.1233	Livada	H.a.
27	7	5.77507	0.231984	1935	0.1341	Livada	H.a.
27	7	5.77507	0.242964	1935	0.1053	Livada	H.a.
27	6	5.77507	0.208206	1935	0.1296	Livada	H.a.
27	7	5.77507	0.231408	1935	0.1107	Livada	H.a.
27	6	5.77507	0.204912	1935	0.1395	Livada	H.a.
27	6	5.77507	0.225828	1935	0.135	Livada	H.a.
27	6	5.77507	0.226728	1935	0.1251	Livada	H.a.
27	6	5.77507	0.212751	1935	0.1233	Livada	H.a.
27	6	5.77507	0.222075	1935	0.1107	Livada	H.a.
27	6	5.77507	0.215775	1935	0.1233	Livada	H.a.
27	6	5.77507	0.221202	1935	0.117	Livada	H.a.
27	6	5.77507	0.235089	1935	0.1062	Livada	H.a.
27	6	5.77507	0.21141	1935	0.1197	Livada	H.a.
27	7	5.77507	0.205884	1935	0.1197	Livada	H.a.
27	8	5.77507	0.196569	1935	0.1314	Livada	H.a.
27	8	5.77507	0.221148	1935	0.1449	Livada	H.a.
27	6	5.77507	0.229149	1935	0.1278	Livada	H.a.
27	7	5.77507	0.22266	1935	0.1359	Livada	H.a.
27	7	5.77507	0.245106	1935	0.1251	Livada	H.a.
27	7	5.77507	0.222381	1935	0.1206	Livada	H.a.
27	6	5.77507	0.21591	1935	0.1287	Livada	H.a.
27	7	5.77507	0.232947	1935	0.1314	Livada	H.a.
27	7	5.77507	0.214821	1935	0.1242	Livada	H.a.
27	7	5.77507	0.227709	1935	0.117	Livada	H.a.
27	6	5.77507	0.216927	1935	0.1206	Livada	H.a.
27	6	5.77507	0.227529	1935	0.1251	Livada	H.a.
30	6	6.39464	0.01188	1935	0.1035	Livada	H.a.
30	6	6.39464	0.248319	1935	0.1188	Livada	H.a.
30	6	6.39464	0.206064	1935	0.1449	Livada	H.a.
30	6	6.39464	0.215514	1935	0.1359	Livada	H.a.
30	6	6.39464	0.198045	1935	0.1305	Livada	H.a.
30	6	6.39464	0.206046	1935	0.1134	Livada	H.a.
30	6	6.39464	0.210303	1935	0.1152	Livada	H.a.
30	6	6.39464	0.205965	1935	0.1269	Livada	H.a.
30	6	6.39464	0.210006	1935	0.1386	Livada	H.a.
30	7	6.39464	0.21321	1935	0.1233	Livada	H.a.
30	6	6.39464	0.19323	1935	0.1152	Livada	H.a.
30	7	6.39464	0.18297	1935	0.1386	Livada	H.a.
30	7	6.39464	0.196839	1935	0.144	Livada	H.a.
30	6	6.39464	0.23571	1935	0.1341	Livada	H.a.
30	6	6.39464	0.230949	1935	0.1269	Livada	H.a.
30	6	6.39464	0.219519	1935	0.1215	Livada	H.a.
30	6	6.39464	0.21915	1935	0.1215	Livada	H.a.
30	6	6.39464	0.223425	1935	0.1188	Livada	H.a.
30	6	6.39464	0.221508	1935	0.1332	Livada	H.a.
30	6	6.39464	0.221769	1935	0.1179	Livada	H.a.
30	7	6.39464	0.222372	1935	0.1269	Livada	H.a.
30	8	6.39464	0.235494	1935	0.1197	Livada	H.a.
30	8	6.39464	0.245313	1935	0.1098	Livada	H.a.
30	6	6.39464	0.217323	1935	0.126	Livada	H.a.
30	6	6.39464	0.226692	1935	0.1215	Livada	H.a.
30	6	6.39464	0.24714	1935	0.1233	Livada	H.a.
30	6	6.39464	0.243153	1935	0.1242	Livada	H.a.
30	6	6.39464	0.225702	1935	0.1197	Livada	H.a.
30	6	6.39464	0.231543	1935	0.1287	Livada	H.a.
30	8	6.39464	0.229482	1935	0.1314	Livada	H.a.
16	6	2.80109	0.005823	1935	0.1305	Livada	H.a.
16	7	2.80109	0.303642	1935	0.1278	Livada	H.a.
16	6	2.80109	0.244035	1935	0.1278	Livada	H.a.
16	6	2.80109	0.198405	1935	0.1359	Livada	H.a.
16	6	2.80109	0.204021	1935	0.1278	Livada	H.a.
16	6	2.80109	0.197856	1935	0.1188	Livada	H.a.
16	6	2.80109	0.200547	1935	0.1287	Livada	H.a.
16	6	2.80109	0.192987	1935	0.144	Livada	H.a.
16	6	2.80109	0.183798	1935	0.1341	Livada	H.a.
16	6	2.80109	0.143172	1935	0.1593	Livada	H.a.
16	7	2.80109	0.139743	1935	0.1467	Livada	H.a.
16	7	2.80109	0.153576	1935	0.1404	Livada	H.a.
16	6	2.80109	0.151668	1935	0.171	Livada	H.a.
16	6	2.80109	0.155376	1935	0.1242	Livada	H.a.
16	6	2.80109	0.162369	1935	0.126	Livada	H.a.
16	6	2.80109	0.16407	1935	0.1278	Livada	H.a.
15	6	2.35229	0.010917	1935	0.1386	Livada	H.a.
15	6	2.35229	0.220968	1935	0.1386	Livada	H.a.
15	7	2.35229	0.190485	1935	0.1377	Livada	H.a.
15	6	2.35229	0.160641	1935	0.1332	Livada	H.a.
15	6	2.35229	0.159993	1935	0.1215	Livada	H.a.
15	6	2.35229	0.148815	1935	0.1242	Livada	H.a.
15	7	2.35229	0.138168	1935	0.1386	Livada	H.a.
15	6	2.35229	0.164799	1935	0.1152	Livada	H.a.
15	6	2.35229	0.140301	1935	0.1386	Livada	H.a.
15	6	2.35229	0.157851	1935	0.1242	Livada	H.a.
15	7	2.35229	0.154764	1935	0.1233	Livada	H.a.
15	7	2.35229	0.160101	1935	0.1323	Livada	H.a.
15	6	2.35229	0.144981	1935	0.1413	Livada	H.a.
15	7	2.35229	0.202257	1935	0.1341	Livada	H.a.
15	7	2.35229	0.197244	1935	0.1359	Livada	H.a.
16	7	2.52297	0.007965	1935	0.1134	Livada	H.a.
16	7	2.52297	0.293346	1935	0.1251	Livada	H.a.
16	6	2.52297	0.174105	1935	0.1296	Livada	H.a.
16	6	2.52297	0.143244	1935	0.1368	Livada	H.a.
16	6	2.52297	0.164421	1935	0.1206	Livada	H.a.
16	6	2.52297	0.147141	1935	0.1341	Livada	H.a.
16	6	2.52297	0.160056	1935	0.1179	Livada	H.a.
16	6	2.52297	0.16695	1935	0.1152	Livada	H.a.
16	6	2.52297	0.158832	1935	0.126	Livada	H.a.
16	7	2.52297	0.15507	1935	0.1458	Livada	H.a.
16	6	2.52297	0.154872	1935	0.1584	Livada	H.a.
16	6	2.52297	0.155628	1935	0.1386	Livada	H.a.
16	6	2.52297	0.155727	1935	0.1224	Livada	H.a.
16	6	2.52297	0.160146	1935	0.1179	Livada	H.a.
16	6	2.52297	0.156888	1935	0.1368	Livada	H.a.
16	6	2.52297	0.168579	1935	0.1188	Livada	H.a.
14	6	2.10029	0.010665	1935	0.1179	Livada	H.a.
14	6	2.10029	0.208737	1935	0.1053	Livada	H.a.
14	6	2.10029	0.189189	1935	0.1134	Livada	H.a.
14	7	2.10029	0.13131	1935	0.1458	Livada	H.a.
14	7	2.10029	0.160245	1935	0.1188	Livada	H.a.
14	6	2.10029	0.146349	1935	0.1089	Livada	H.a.
14	6	2.10029	0.154521	1935	0.1134	Livada	H.a.
14	6	2.10029	0.144936	1935	0.1251	Livada	H.a.
14	6	2.10029	0.165006	1935	0.1494	Livada	H.a.
14	6	2.10029	0.1413	1935	0.1323	Livada	H.a.
14	6	2.10029	0.156069	1935	0.1287	Livada	H.a.
14	7	2.10029	0.147951	1935	0.1314	Livada	H.a.
14	7	2.10029	0.159624	1935	0.1287	Livada	H.a.
14	6	2.10029	0.184392	1935	0.1224	Livada	H.a.
18	7	3.10163	0.005166	1935	0.1368	Livada	H.a.
18	6	3.10163	0.270504	1935	0.0909	Livada	H.a.
18	6	3.10163	0.234576	1935	0.1368	Livada	H.a.
18	6	3.10163	0.236205	1935	0.1449	Livada	H.a.
18	6	3.10163	0.21654	1935	0.1458	Livada	H.a.
18	6	3.10163	0.203238	1935	0.1332	Livada	H.a.
18	6	3.10163	0.200772	1935	0.1197	Livada	H.a.
18	6	3.10163	0.136161	1935	0.1386	Livada	H.a.
18	6	3.10163	0.153459	1935	0.1296	Livada	H.a.
18	6	3.10163	0.149103	1935	0.1215	Livada	H.a.
18	6	3.10163	0.145539	1935	0.1395	Livada	H.a.
18	6	3.10163	0.152307	1935	0.1377	Livada	H.a.
18	6	3.10163	0.157707	1935	0.0954	Livada	H.a.
18	7	3.10163	0.142623	1935	0.1458	Livada	H.a.
18	6	3.10163	0.156411	1935	0.1197	Livada	H.a.
18	6	3.10163	0.162126	1935	0.1278	Livada	H.a.
18	6	3.10163	0.182547	1935	0.1404	Livada	H.a.
18	6	3.10163	0.19665	1935	0.135	Livada	H.a.
16	6	2.76376	0.005463	1935	0.1305	Livada	H.a.
16	6	2.76376	0.269244	1935	0.117	Livada	H.a.
16	6	2.76376	0.216063	1935	0.1386	Livada	H.a.
16	6	2.76376	0.209529	1935	0.1161	Livada	H.a.
16	6	2.76376	0.191979	1935	0.1287	Livada	H.a.
16	6	2.76376	0.191556	1935	0.1233	Livada	H.a.
16	6	2.76376	0.190773	1935	0.1314	Livada	H.a.
16	7	2.76376	0.175491	1935	0.1287	Livada	H.a.
16	7	2.76376	0.16092	1935	0.1593	Livada	H.a.
16	6	2.76376	0.142884	1935	0.1404	Livada	H.a.
16	6	2.76376	0.164457	1935	0.1377	Livada	H.a.
16	6	2.76376	0.15633	1935	0.1125	Livada	H.a.
16	6	2.76376	0.14805	1935	0.1251	Livada	H.a.
16	6	2.76376	0.159552	1935	0.1287	Livada	H.a.
16	6	2.76376	0.177885	1935	0.1152	Livada	H.a.
16	7	2.76376	0.20358	1935	0.1188	Livada	H.a.
19	7	4.14905	0.006993	1935	0.1233	Livada	H.a.
19	6	4.14905	0.235152	1935	0.135	Livada	H.a.
19	7	4.14905	0.24588	1935	0.0981	Livada	H.a.
19	6	4.14905	0.224649	1935	0.135	Livada	H.a.
19	6	4.14905	0.198396	1935	0.1359	Livada	H.a.
19	6	4.14905	0.226746	1935	0.1233	Livada	H.a.
19	6	4.14905	0.21789	1935	0.0945	Livada	H.a.
19	6	4.14905	0.231489	1935	0.1251	Livada	H.a.
19	6	4.14905	0.224289	1935	0.1431	Livada	H.a.
19	6	4.14905	0.251325	1935	0.1206	Livada	H.a.
19	6	4.14905	0.197937	1935	0.1287	Livada	H.a.
19	6	4.14905	0.246195	1935	0.1206	Livada	H.a.
19	6	4.14905	0.212265	1935	0.1404	Livada	H.a.
19	6	4.14905	0.247428	1935	0.1215	Livada	H.a.
19	6	4.14905	0.223803	1935	0.1305	Livada	H.a.
19	7	4.14905	0.256914	1935	0.1179	Livada	H.a.
19	6	4.14905	0.230958	1935	0.126	Livada	H.a.
19	6	4.14905	0.236655	1935	0.1359	Livada	H.a.
19	6	4.14905	0.234081	1935	0.1242	Livada	H.a.
15	6	3.24859	0.00504	1935	0.1368	Livada	H.a.
15	6	3.24859	0.312516	1935	0.1593	Livada	H.a.
15	6	3.24859	0.227484	1935	0.1359	Livada	H.a.
15	7	3.24859	0.206811	1935	0.1467	Livada	H.a.
15	6	3.24859	0.210573	1935	0.1368	Livada	H.a.
15	7	3.24859	0.22392	1935	0.0963	Livada	H.a.
15	7	3.24859	0.192132	1935	0.1314	Livada	H.a.
15	6	3.24859	0.18774	1935	0.1395	Livada	H.a.
15	6	3.24859	0.259434	1935	0.1917	Livada	H.a.
15	6	3.24859	0.249534	1935	0.1323	Livada	H.a.
15	6	3.24859	0.228375	1935	0.1323	Livada	H.a.
15	6	3.24859	0.223785	1935	0.1314	Livada	H.a.
15	6	3.24859	0.243963	1935	0.126	Livada	H.a.
15	6	3.24859	0.23868	1935	0.1287	Livada	H.a.
15	7	3.24859	0.238599	1935	0.1422	Livada	H.a.
37	7	8.36863	0.007902	1854	0.1161	Livada	H.a.
37	6	8.36863	0.262287	1935	0.1188	Livada	H.a.
37	6	8.36863	0.210825	1935	0.1503	Livada	H.a.
37	6	8.36863	0.23409	1935	0.1476	Livada	H.a.
37	7	8.36863	0.252657	1854	0.1368	Livada	H.a.
37	9	8.36863	0.220572	1935	0.1449	Livada	H.a.
37	5	8.36863	0.248778	1935	0.1341	Livada	H.a.
37	6	8.36863	0.218619	1935	0.1332	Livada	H.a.
37	8	8.36863	0.225306	1935	0.1386	Livada	H.a.
37	6	8.36863	0.234072	1935	0.1305	Livada	H.a.
37	6	8.36863	0.2484	1935	0.1548	Livada	H.a.
37	7	8.36863	0.230283	1935	0.1314	Livada	H.a.
37	6	8.36863	0.250488	1935	0.1251	Livada	H.a.
37	6	8.36863	0.231651	1935	0.126	Livada	H.a.
37	7	8.36863	0.231435	1935	0.1134	Livada	H.a.
37	7	8.36863	0.236799	1935	0.1179	Livada	H.a.
37	6	8.36863	0.220356	1935	0.1341	Livada	H.a.
37	7	8.36863	0.235224	1935	0.1278	Livada	H.a.
37	6	8.36863	0.220635	1935	0.1341	Livada	H.a.
37	6	8.36863	0.232281	1935	0.1206	Livada	H.a.
37	6	8.36863	0.237609	1935	0.117	Livada	H.a.
37	6	8.36863	0.215604	1935	0.1251	Livada	H.a.
37	6	8.36863	0.223515	1935	0.1431	Livada	H.a.
37	6	8.36863	0.248301	1935	0.1377	Livada	H.a.
37	6	8.36863	0.222858	1935	0.1296	Livada	H.a.
37	6	8.36863	0.242244	1935	0.1296	Livada	H.a.
37	6	8.36863	0.255267	1935	0.1206	Livada	H.a.
37	7	8.36863	0.193986	1935	0.144	Livada	H.a.
37	8	8.36863	0.228627	1935	0.1386	Livada	H.a.
37	8	8.36863	0.227295	1935	0.1323	Livada	H.a.
37	6	8.36863	0.240336	1935	0.1161	Livada	H.a.
37	7	8.36863	0.230058	1935	0.1296	Livada	H.a.
37	7	8.36863	0.238473	1935	0.1323	Livada	H.a.
37	7	8.36863	0.220086	1935	0.1206	Livada	H.a.
37	6	8.36863	0.232146	1935	0.1296	Livada	H.a.
37	7	8.36863	0.22833	1935	0.1287	Livada	H.a.
37	7	8.36863	0.231237	1935	0.1242	Livada	H.a.
19	6	4.17226	0.00594	1935	0.126	Livada	H.a.
19	6	4.17226	0.264222	1935	0.1161	Livada	H.a.
19	5	4.17226	0.244791	1935	0.1233	Livada	H.a.
19	6	4.17226	0.224856	1935	0.1269	Livada	H.a.
19	5	4.17226	0.22365	1935	0.1224	Livada	H.a.
19	7	4.17226	0.216108	1935	0.1125	Livada	H.a.
19	7	4.17226	0.224919	1935	0.1287	Livada	H.a.
19	7	4.17226	0.239067	1935	0.1386	Livada	H.a.
19	6	4.17226	0.218421	1935	0.1197	Livada	H.a.
19	6	4.17226	0.230094	1935	0.1575	Livada	H.a.
19	7	4.17226	0.22761	1935	0.1224	Livada	H.a.
19	6	4.17226	0.228573	1935	0.1359	Livada	H.a.
19	6	4.17226	0.234171	1935	0.117	Livada	H.a.
19	6	4.17226	0.225603	1935	0.1359	Livada	H.a.
19	7	4.17226	0.22338	1935	0.1404	Livada	H.a.
19	7	4.17226	0.233127	1935	0.1359	Livada	H.a.
19	6	4.17226	0.218601	1935	0.1296	Livada	H.a.
19	6	4.17226	0.242568	1935	0.1242	Livada	H.a.
19	6	4.17226	0.246564	1935	0.1224	Livada	H.a.
17	6	2.9344	0.005895	1935	0.1161	Livada	H.a.
17	6	2.9344	0.273492	1935	0.1107	Livada	H.a.
17	7	2.9344	0.229266	1935	0.1305	Livada	H.a.
17	6	2.9344	0.22428	1935	0.1233	Livada	H.a.
17	8	2.9344	0.193041	1935	0.126	Livada	H.a.
17	7	2.9344	0.210087	1935	0.1125	Livada	H.a.
17	6	2.9344	0.15246	1935	0.1251	Livada	H.a.
17	7	2.9344	0.151596	1935	0.1143	Livada	H.a.
17	8	2.9344	0.151686	1935	0.1134	Livada	H.a.
17	7	2.9344	0.145206	1935	0.1116	Livada	H.a.
17	7	2.9344	0.148608	1935	0.117	Livada	H.a.
17	7	2.9344	0.145746	1935	0.1188	Livada	H.a.
17	7	2.9344	0.144369	1935	0.1395	Livada	H.a.
17	8	2.9344	0.178029	1935	0.1251	Livada	H.a.
17	7	2.9344	0.193977	1935	0.126	Livada	H.a.
17	7	2.9344	0.201384	1935	0.1134	Livada	H.a.
17	6	2.9344	0.185274	1935	0.1251	Livada	H.a.
22	8	4.7978	0.007425	1935	0.1314	Livada	H.a.
22	7	4.7978	0.246438	1935	0.099	Livada	H.a.
22	8	4.7978	0.235404	1935	0.1341	Livada	H.a.
22	7	4.7978	0.237636	1935	0.1197	Livada	H.a.
22	6	4.7978	0.22077	1935	0.1431	Livada	H.a.
22	6	4.7978	0.244845	1935	0.1278	Livada	H.a.
22	6	4.7978	0.213336	1935	0.1305	Livada	H.a.
22	7	4.7978	0.230769	1935	0.1233	Livada	H.a.
22	6	4.7978	0.201843	1935	0.1638	Livada	H.a.
22	6	4.7978	0.245997	1935	0.1251	Livada	H.a.
22	6	4.7978	0.235251	1935	0.1395	Livada	H.a.
22	6	4.7978	0.230562	1935	0.1323	Livada	H.a.
22	6	4.7978	0.237294	1935	0.117	Livada	H.a.
22	6	4.7978	0.223965	1935	0.1197	Livada	H.a.
22	6	4.7978	0.207621	1935	0.1494	Livada	H.a.
22	6	4.7978	0.203994	1935	0.1377	Livada	H.a.
22	6	4.7978	0.220374	1935	0.1386	Livada	H.a.
22	6	4.7978	0.241254	1935	0.1431	Livada	H.a.
22	6	4.7978	0.230427	1935	0.1071	Livada	H.a.
22	7	4.7978	0.218475	1935	0.1269	Livada	H.a.
22	6	4.7978	0.219897	1935	0.1323	Livada	H.a.
22	7	4.7978	0.244224	1935	0.1386	Livada	H.a.
20	7	3.62411	0.011772	1935	0.1377	Livada	H.a.
20	6	3.62411	0.231021	1935	0.1296	Livada	H.a.
20	6	3.62411	0.246717	1935	0.1179	Livada	H.a.
20	6	3.62411	0.237186	1935	0.1143	Livada	H.a.
20	6	3.62411	0.236115	1935	0.1053	Livada	H.a.
20	6	3.62411	0.229491	1935	0.1188	Livada	H.a.
20	6	3.62411	0.199053	1935	0.1422	Livada	H.a.
20	6	3.62411	0.202185	1935	0.1278	Livada	H.a.
20	7	3.62411	0.209772	1935	0.1161	Livada	H.a.
20	8	3.62411	0.205362	1935	0.1305	Livada	H.a.
20	8	3.62411	0.198405	1935	0.1314	Livada	H.a.
20	6	3.62411	0.164124	1854	0.1377	Livada	H.a.
20	6	3.62411	0.160614	1935	0.1449	Livada	H.a.
20	6	3.62411	0.150111	1935	0.1386	Livada	H.a.
20	6	3.62411	0.145125	1935	0.1431	Livada	H.a.
20	6	3.62411	0.158382	1935	0.1674	Livada	H.a.
20	6	3.62411	0.149409	1935	0.1332	Livada	H.a.
20	8	3.62411	0.145161	1935	0.1458	Livada	H.a.
20	6	3.62411	0.15957	1935	0.1224	Livada	H.a.
20	7	3.62411	0.184536	1935	0.1368	Livada	H.a.
17	6	3.53877	0.014094	1935	0.1296	Livada	H.a.
17	6	3.53877	0.234468	1935	0.1395	Livada	H.a.
17	6	3.53877	0.222201	1935	0.1494	Livada	H.a.
17	6	3.53877	0.248202	1935	0.1071	Livada	H.a.
17	6	3.53877	0.205632	1935	0.126	Livada	H.a.
17	6	3.53877	0.185472	1935	0.1539	Livada	H.a.
17	6	3.53877	0.223371	1935	0.1404	Livada	H.a.
17	6	3.53877	0.197478	1935	0.1494	Livada	H.a.
17	7	3.53877	0.212832	1935	0.1134	Livada	H.a.
17	7	3.53877	0.227277	1935	0.1188	Livada	H.a.
17	6	3.53877	0.21996	1935	0.1179	Livada	H.a.
17	6	3.53877	0.206424	1935	0.1431	Livada	H.a.
17	6	3.53877	0.236664	1935	0.1215	Livada	H.a.
17	6	3.53877	0.230247	1935	0.1458	Livada	H.a.
17	6	3.53877	0.242226	1935	0.153	Livada	H.a.
17	6	3.53877	0.221031	1935	0.1521	Livada	H.a.
17	7	3.53877	0.211194	1935	0.1431	Livada	H.a.
24	6	4.11174	0.005463	1935	0.1233	Livada	H.a.
24	6	4.11174	0.270873	1935	0.1377	Livada	H.a.
24	6	4.11174	0.247347	1935	0.099	Livada	H.a.
24	7	4.11174	0.229185	1935	0.1143	Livada	H.a.
24	6	4.11174	0.209682	1935	0.1431	Livada	H.a.
24	6	4.11174	0.238545	1935	0.126	Livada	H.a.
24	6	4.11174	0.203508	1935	0.1044	Livada	H.a.
24	7	4.11174	0.203859	1935	0.144	Livada	H.a.
24	7	4.11174	0.191988	1935	0.1197	Livada	H.a.
24	6	4.11174	0.1611	1935	0.1503	Livada	H.a.
24	7	4.11174	0.156195	1935	0.1269	Livada	H.a.
24	7	4.11174	0.14994	1935	0.1485	Livada	H.a.
24	7	4.11174	0.149301	1935	0.1215	Livada	H.a.
24	7	4.11174	0.160299	1935	0.1782	Livada	H.a.
24	6	4.11174	0.137259	1935	0.1638	Livada	H.a.
24	6	4.11174	0.14895	1935	0.153	Livada	H.a.
24	6	4.11174	0.165006	1935	0.1062	Livada	H.a.
24	6	4.11174	0.154953	1935	0.1287	Livada	H.a.
24	6	4.11174	0.1548	1935	0.1206	Livada	H.a.
24	6	4.11174	0.137898	1935	0.1494	Livada	H.a.
24	6	4.11174	0.164556	1935	0.1224	Livada	H.a.
24	7	4.11174	0.149706	1935	0.1458	Livada	H.a.
24	6	4.11174	0.153711	1935	0.1503	Livada	H.a.
24	6	4.11174	0.167616	1935	0.1206	Livada	H.a.
19	6	3.41507	0.006894	1935	0.1314	Livada	H.a.
19	6	3.41507	0.273861	1935	0.1296	Livada	H.a.
19	6	3.41507	0.232722	1935	0.1197	Livada	H.a.
19	6	3.41507	0.184455	1935	0.1422	Livada	H.a.
19	6	3.41507	0.246168	1935	0.1287	Livada	H.a.
19	6	3.41507	0.208944	1935	0.1134	Livada	H.a.
19	6	3.41507	0.203202	1935	0.0972	Livada	H.a.
19	7	3.41507	0.196902	1935	0.1368	Livada	H.a.
19	7	3.41507	0.198513	1935	0.1314	Livada	H.a.
19	6	3.41507	0.20142	1935	0.1305	Livada	H.a.
19	6	3.41507	0.199593	1935	0.1701	Livada	H.a.
19	6	3.41507	0.15633	1935	0.1251	Livada	H.a.
19	6	3.41507	0.150048	1935	0.117	Livada	H.a.
19	6	3.41507	0.154035	1935	0.126	Livada	H.a.
19	6	3.41507	0.153369	1935	0.1197	Livada	H.a.
19	7	3.41507	0.143199	1935	0.1485	Livada	H.a.
19	7	3.41507	0.168858	1935	0.126	Livada	H.a.
19	6	3.41507	0.146475	1935	0.1224	Livada	H.a.
19	7	3.41507	0.19008	1935	0.1431	Livada	H.a.
15	6	3.1332	0.007011	1935	0.1152	Livada	H.a.
15	6	3.1332	0.251028	1935	0.1152	Livada	H.a.
15	6	3.1332	0.210213	1935	0.1341	Livada	H.a.
15	6	3.1332	0.206028	1935	0.1323	Livada	H.a.
15	6	3.1332	0.222975	1935	0.1224	Livada	H.a.
15	6	3.1332	0.193905	1935	0.1251	Livada	H.a.
15	6	3.1332	0.206199	1935	0.1215	Livada	H.a.
15	6	3.1332	0.213858	1935	0.0873	Livada	H.a.
15	6	3.1332	0.19494	1935	0.1269	Livada	H.a.
15	6	3.1332	0.202005	1935	0.1332	Livada	H.a.
15	6	3.1332	0.246672	1935	0.1233	Livada	H.a.
15	6	3.1332	0.218277	1935	0.1143	Livada	H.a.
15	7	3.1332	0.263088	1935	0.1332	Livada	H.a.
15	6	3.1332	0.233352	1935	0.117	Livada	H.a.
15	6	3.1332	0.263646	1935	0.1125	Livada	H.a.
22	6	3.87265	0.005373	1935	0.1287	Livada	H.a.
22	6	3.87265	0.266337	1935	0.1206	Livada	H.a.
22	6	3.87265	0.227016	1935	0.117	Livada	H.a.
22	6	3.87265	0.246213	1935	0.1377	Livada	H.a.
22	7	3.87265	0.218808	1935	0.1368	Livada	H.a.
22	6	3.87265	0.236898	1935	0.1233	Livada	H.a.
22	7	3.87265	0.194553	1935	0.117	Livada	H.a.
22	7	3.87265	0.198414	1935	0.1332	Livada	H.a.
22	6	3.87265	0.156033	1935	0.1368	Livada	H.a.
22	6	3.87265	0.153189	1935	0.1233	Livada	H.a.
22	6	3.87265	0.14994	1935	0.1143	Livada	H.a.
22	6	3.87265	0.158814	1935	0.1341	Livada	H.a.
22	6	3.87265	0.167661	1935	0.2097	Livada	H.a.
22	6	3.87265	0.152757	1935	0.1125	Livada	H.a.
22	6	3.87265	0.149985	1935	0.1224	Livada	H.a.
22	7	3.87265	0.166536	1935	0.1197	Livada	H.a.
22	7	3.87265	0.148689	1935	0.135	Livada	H.a.
22	6	3.87265	0.165195	1935	0.1098	Livada	H.a.
22	6	3.87265	0.165978	1935	0.1161	Livada	H.a.
22	6	3.87265	0.161343	1935	0.1233	Livada	H.a.
22	7	3.87265	0.18738	1935	0.1206	Livada	H.a.
22	9	3.87265	0.195543	1935	0.126	Livada	H.a.
51	5	10.945	0.01386	1935	0.153	Livada	H.a.
51	6	10.945	0.250524	1935	0.135	Livada	H.a.
51	8	10.945	0.209142	1935	0.1197	Livada	H.a.
51	6	10.945	0.195678	1854	0.2124	Livada	H.a.
51	6	10.945	0.141381	1854	0.1449	Livada	H.a.
51	7	10.945	0.177102	1935	0.1188	Livada	H.a.
51	6	10.945	0.152055	1935	0.1296	Livada	H.a.
51	6	10.945	0.155736	1935	0.1305	Livada	H.a.
51	7	10.945	0.153396	1935	0.1224	Livada	H.a.
51	7	10.945	0.152541	1935	0.1269	Livada	H.a.
51	6	10.945	0.155979	1935	0.1269	Livada	H.a.
51	7	10.945	0.150966	1854	0.1368	Livada	H.a.
51	6	10.945	0.152829	1935	0.1296	Livada	H.a.
51	6	10.945	0.175122	1935	0.1008	Livada	H.a.
51	6	10.945	0.170235	1935	0.1098	Livada	H.a.
51	6	10.945	0.19656	1935	0.1341	Livada	H.a.
51	6	10.945	0.200034	1935	0.1368	Livada	H.a.
51	6	10.945	0.277884	1935	0.1377	Livada	H.a.
51	6	10.945	0.238923	1935	0.1431	Livada	H.a.
51	6	10.945	0.245061	1935	0.1242	Livada	H.a.
51	6	10.945	0.229347	1935	0.1233	Livada	H.a.
51	7	10.945	0.242424	1935	0.1872	Livada	H.a.
51	8	10.945	0.250776	1935	0.1638	Livada	H.a.
51	8	10.945	0.233028	1935	0.1269	Livada	H.a.
51	6	10.945	0.236187	1935	0.1197	Livada	H.a.
51	7	10.945	0.229779	1935	0.1269	Livada	H.a.
51	7	10.945	0.229671	1935	0.1341	Livada	H.a.
51	7	10.945	0.228195	1935	0.1233	Livada	H.a.
51	6	10.945	0.242406	1935	0.1161	Livada	H.a.
51	7	10.945	0.249453	1935	0.1233	Livada	H.a.
51	7	10.945	0.216333	1935	0.1314	Livada	H.a.
51	6	10.945	0.242847	1935	0.2133	Livada	H.a.
51	6	10.945	0.258372	1935	0.1143	Livada	H.a.
51	5	10.945	0.234027	1935	0.1107	Livada	H.a.
51	6	10.945	0.251784	1935	0.1224	Livada	H.a.
51	5	10.945	0.238887	1935	0.2151	Livada	H.a.
51	7	10.945	0.227907	1935	0.1296	Livada	H.a.
51	7	10.945	0.22761	1935	0.1251	Livada	H.a.
51	7	10.945	0.265608	1935	0.1071	Livada	H.a.
51	6	10.945	0.248553	1935	0.1134	Livada	H.a.
51	6	10.945	0.238941	1935	0.1287	Livada	H.a.
51	7	10.945	0.233352	1935	0.1323	Livada	H.a.
51	6	10.945	0.257427	1935	0.1215	Livada	H.a.
51	6	10.945	0.233784	1935	0.1323	Livada	H.a.
51	6	10.945	0.240768	1935	0.1251	Livada	H.a.
51	7	10.945	0.249534	1935	0.09	Livada	H.a.
51	7	10.945	0.202545	1935	0.1242	Livada	H.a.
51	6	10.945	0.232749	1935	0.1089	Livada	H.a.
51	6	10.945	0.22806	1935	0.1323	Livada	H.a.
51	6	10.945	0.249534	1935	0.1179	Livada	H.a.
51	5	10.945	0.230094	1935	0.1323	Livada	H.a.
13	6	4.23474	0.0025	2460	0.434	Rupite	H.a.
13	6	4.23474	0.50121	2310	0.385	Rupite	H.a.
13	6	4.23474	0.31259	2370	0.407	Rupite	H.a.
13	7	4.23474	0.33568	2400	0.404	Rupite	H.a.
13	6	4.23474	0.2963	2400	0.425	Rupite	H.a.
13	7	4.23474	0.33196	2460	0.399	Rupite	H.a.
13	7	4.23474	0.35387	2500	0.398	Rupite	H.a.
13	6	4.23474	0.32756	2400	0.396	Rupite	H.a.
13	6	4.23474	0.33005	2370	0.4	Rupite	H.a.
13	6	4.23474	0.35318	2430	0.405	Rupite	H.a.
13	6	4.23474	0.36599	2430	0.411	Rupite	H.a.
13	7	4.23474	0.35705	2460	0.413	Rupite	H.a.
13	6	4.23474	0.3668	2400	0.393	Rupite	H.a.
17	7	5.06129	0.00225	2590	0.434	Rupite	H.a.
17	7	5.06129	0.40396	2750	0.36	Rupite	H.a.
17	6	5.06129	0.28177	2680	0.367	Rupite	H.a.
17	7	5.06129	0.26268	2710	0.393	Rupite	H.a.
17	6	5.06129	0.26793	2680	0.378	Rupite	H.a.
17	7	5.06129	0.3098	2710	0.404	Rupite	H.a.
17	7	5.06129	0.26612	2710	0.396	Rupite	H.a.
17	6	5.06129	0.26593	2710	0.376	Rupite	H.a.
17	6	5.06129	0.28365	2620	0.426	Rupite	H.a.
17	6	5.06129	0.32996	2590	0.409	Rupite	H.a.
17	6	5.06129	0.36121	2650	0.396	Rupite	H.a.
17	7	5.06129	0.33305	2560	0.407	Rupite	H.a.
17	6	5.06129	0.3328	2530	0.428	Rupite	H.a.
17	7	5.06129	0.34152	2620	0.426	Rupite	H.a.
17	7	5.06129	0.33736	2500	0.436	Rupite	H.a.
17	6	5.06129	0.33912	2560	0.41	Rupite	H.a.
17	6	5.06129	0.34218	2530	0.419	Rupite	H.a.
15	6	4.57071	0.00228	2620	0.41	Rupite	H.a.
15	6	4.57071	0.38512	2750	0.411	Rupite	H.a.
15	6	4.57071	0.32902	2680	0.42	Rupite	H.a.
15	6	4.57071	0.27811	2680	0.421	Rupite	H.a.
15	7	4.57071	0.26611	2710	0.355	Rupite	H.a.
15	6	4.57071	0.27634	2680	0.358	Rupite	H.a.
15	7	4.57071	0.24471	2680	0.421	Rupite	H.a.
15	7	4.57071	0.29567	2750	0.414	Rupite	H.a.
15	6	4.57071	0.33943	2710	0.419	Rupite	H.a.
15	7	4.57071	0.33162	2710	0.436	Rupite	H.a.
15	6	4.57071	0.3383	2710	0.427	Rupite	H.a.
15	7	4.57071	0.36268	2680	0.424	Rupite	H.a.
15	7	4.57071	0.36724	2680	0.406	Rupite	H.a.
15	6	4.57071	0.35012	2650	0.43	Rupite	H.a.
15	6	4.57071	0.40396	2680	0.42	Rupite	H.a.
11	6	2.85416	0.00606	2340	0.295	Rupite	H.a.
11	5	2.85416	0.31252	2340	0.308	Rupite	H.a.
11	5	2.85416	0.2615	2400	0.305	Rupite	H.a.
11	6	2.85416	0.25711	2430	0.312	Rupite	H.a.
11	6	2.85416	0.22968	2250	0.346	Rupite	H.a.
11	6	2.85416	0.27921	2430	0.297	Rupite	H.a.
11	5	2.85416	0.27096	2430	0.337	Rupite	H.a.
11	5	2.85416	0.24718	2150	0.354	Rupite	H.a.
11	6	2.85416	0.27827	2280	0.353	Rupite	H.a.
11	6	2.85416	0.33296	2400	0.305	Rupite	H.a.
11	6	2.85416	0.37871	2430	0.318	Rupite	H.a.
15	7	3.28978	0.00359	2090	0.361	Rupite	H.a.
15	6	3.28978	0.36067	2150	0.36	Rupite	H.a.
15	6	3.28978	0.23433	2210	0.362	Rupite	H.a.
15	6	3.28978	0.22477	2280	0.376	Rupite	H.a.
15	6	3.28978	0.21683	2310	0.352	Rupite	H.a.
15	7	3.28978	0.17877	2250	0.372	Rupite	H.a.
15	6	3.28978	0.19931	2280	0.369	Rupite	H.a.
15	7	3.28978	0.22142	2430	0.375	Rupite	H.a.
15	7	3.28978	0.2004	2370	0.387	Rupite	H.a.
15	6	3.28978	0.24958	2210	0.361	Rupite	H.a.
15	6	3.28978	0.26558	2430	0.351	Rupite	H.a.
15	6	3.28978	0.2104	2340	0.355	Rupite	H.a.
15	6	3.28978	0.18402	2310	0.379	Rupite	H.a.
15	6	3.28978	0.26071	2310	0.351	Rupite	H.a.
15	6	3.28978	0.2794	2340	0.354	Rupite	H.a.
20	7	4.76941	0.00325	2120	0.378	Rupite	H.a.
20	6	4.76941	0.28649	2210	0.367	Rupite	H.a.
20	7	4.76941	0.21256	2120	0.375	Rupite	H.a.
20	7	4.76941	0.20602	2250	0.393	Rupite	H.a.
20	6	4.76941	0.20184	2150	0.361	Rupite	H.a.
20	6	4.76941	0.21239	2250	0.371	Rupite	H.a.
20	6	4.76941	0.20452	2150	0.357	Rupite	H.a.
20	6	4.76941	0.29381	2400	0.299	Rupite	H.a.
20	7	4.76941	0.20328	2340	0.356	Rupite	H.a.
20	6	4.76941	0.20734	2310	0.379	Rupite	H.a.
20	7	4.76941	0.23058	2310	0.34	Rupite	H.a.
20	7	4.76941	0.28742	2400	0.295	Rupite	H.a.
20	6	4.76941	0.2958	2370	0.299	Rupite	H.a.
20	6	4.76941	0.28114	2370	0.308	Rupite	H.a.
20	6	4.76941	0.26593	2280	0.351	Rupite	H.a.
20	6	4.76941	0.27711	2280	0.356	Rupite	H.a.
20	6	4.76941	0.28999	2370	0.318	Rupite	H.a.
20	6	4.76941	0.27315	2340	0.328	Rupite	H.a.
20	7	4.76941	0.26196	2310	0.33	Rupite	H.a.
20	6	4.76941	0.27483	2310	0.325	Rupite	H.a.
18	7	4.23551	0.006	2120	0.33	Rupite	H.a.
18	7	4.23551	0.37012	2280	0.356	Rupite	H.a.
18	6	4.23551	0.27027	2400	0.382	Rupite	H.a.
18	6	4.23551	0.19821	2280	0.383	Rupite	H.a.
18	6	4.23551	0.19093	2280	0.373	Rupite	H.a.
18	6	4.23551	0.2108	2280	0.334	Rupite	H.a.
18	7	4.23551	0.2033	2310	0.346	Rupite	H.a.
18	6	4.23551	0.20164	2310	0.353	Rupite	H.a.
18	7	4.23551	0.19978	2310	0.36	Rupite	H.a.
18	7	4.23551	0.22355	2310	0.37	Rupite	H.a.
18	6	4.23551	0.23721	2280	0.38	Rupite	H.a.
18	6	4.23551	0.28914	2340	0.345	Rupite	H.a.
18	6	4.23551	0.26606	2310	0.366	Rupite	H.a.
18	6	4.23551	0.29078	2370	0.313	Rupite	H.a.
18	6	4.23551	0.26736	2250	0.394	Rupite	H.a.
18	6	4.23551	0.22871	2310	0.366	Rupite	H.a.
18	7	4.23551	0.29825	2310	0.371	Rupite	H.a.
18	6	4.23551	0.2834	2310	0.333	Rupite	H.a.
17	6	3.17615	0.00568	2400	0.271	Rupite	H.a.
17	6	3.17615	0.25686	2370	0.281	Rupite	H.a.
17	6	3.17615	0.19765	2400	0.31	Rupite	H.a.
17	6	3.17615	0.17399	2400	0.29	Rupite	H.a.
17	6	3.17615	0.1894	2400	0.257	Rupite	H.a.
17	6	3.17615	0.1918	2430	0.307	Rupite	H.a.
17	6	3.17615	0.19065	2430	0.3	Rupite	H.a.
17	6	3.17615	0.19081	2400	0.267	Rupite	H.a.
17	6	3.17615	0.19362	2430	0.302	Rupite	H.a.
17	6	3.17615	0.19236	2430	0.254	Rupite	H.a.
17	6	3.17615	0.20027	2430	0.29	Rupite	H.a.
17	6	3.17615	0.20133	2400	0.255	Rupite	H.a.
17	6	3.17615	0.17436	2370	0.27	Rupite	H.a.
17	6	3.17615	0.21455	2430	0.258	Rupite	H.a.
17	6	3.17615	0.18412	2370	0.287	Rupite	H.a.
17	6	3.17615	0.21602	2430	0.281	Rupite	H.a.
17	6	3.17615	0.20268	2400	0.259	Rupite	H.a.
24	6	4.78807	0.00515	2280	0.31	Rupite	H.a.
24	6	4.78807	0.34433	2340	0.326	Rupite	H.a.
24	6	4.78807	0.2533	2370	0.273	Rupite	H.a.
24	7	4.78807	0.20283	2310	0.375	Rupite	H.a.
24	7	4.78807	0.20303	2400	0.315	Rupite	H.a.
24	6	4.78807	0.17783	2340	0.333	Rupite	H.a.
24	7	4.78807	0.39449	2400	0.309	Rupite	H.a.
24	6	4.78807	0.19646	2400	0.315	Rupite	H.a.
24	6	4.78807	0.18733	2340	0.309	Rupite	H.a.
24	6	4.78807	0.20999	2400	0.306	Rupite	H.a.
24	6	4.78807	0.21237	2400	0.31	Rupite	H.a.
24	7	4.78807	0.20377	2400	0.31	Rupite	H.a.
24	7	4.78807	0.21277	2400	0.314	Rupite	H.a.
24	6	4.78807	0.20543	2400	0.324	Rupite	H.a.
24	7	4.78807	0.18233	2370	0.338	Rupite	H.a.
24	6	4.78807	0.02846	2400	0.294	Rupite	H.a.
24	6	4.78807	0.16796	2340	0.332	Rupite	H.a.
24	6	4.78807	0.21987	2370	0.31	Rupite	H.a.
24	6	4.78807	0.26452	2400	0.32	Rupite	H.a.
24	7	4.78807	0.22456	2340	0.359	Rupite	H.a.
24	7	4.78807	0.19618	2340	0.32	Rupite	H.a.
24	6	4.78807	0.23768	2400	0.308	Rupite	H.a.
24	7	4.78807	0.14212	2530	0.328	Rupite	H.a.
24	6	4.78807	0.11531	2400	0.355	Rupite	H.a.
19	7	3.86359	0.00515	2120	0.355	Rupite	H.a.
19	7	3.86359	0.3418	2310	0.34	Rupite	H.a.
19	8	3.86359	0.27762	2310	0.295	Rupite	H.a.
19	7	3.86359	0.23265	2400	0.279	Rupite	H.a.
19	7	3.86359	0.18946	2280	0.34	Rupite	H.a.
19	7	3.86359	0.18071	2340	0.303	Rupite	H.a.
19	6	3.86359	0.20661	2340	0.291	Rupite	H.a.
19	6	3.86359	0.2324	2370	0.246	Rupite	H.a.
19	6	3.86359	0.18309	2400	0.315	Rupite	H.a.
19	5	3.86359	0.18042	2340	0.281	Rupite	H.a.
19	7	3.86359	0.2054	2400	0.304	Rupite	H.a.
19	7	3.86359	0.20602	2400	0.276	Rupite	H.a.
19	8	3.86359	0.18249	2340	0.282	Rupite	H.a.
19	7	3.86359	0.21058	2400	0.285	Rupite	H.a.
19	7	3.86359	0.19918	2400	0.323	Rupite	H.a.
19	7	3.86359	0.20503	2400	0.267	Rupite	H.a.
19	6	3.86359	0.19778	2370	0.275	Rupite	H.a.
19	6	3.86359	0.20021	2400	0.271	Rupite	H.a.
19	6	3.86359	0.22699	2400	0.311	Rupite	H.a.
19	7	3.65862	0.00446	2250	0.323	Rupite	H.a.
19	6	3.65862	0.31759	2370	0.268	Rupite	H.a.
19	6	3.65862	0.23471	2370	0.27	Rupite	H.a.
19	6	3.65862	0.19808	2340	0.274	Rupite	H.a.
19	5	3.65862	0.19011	2370	0.26	Rupite	H.a.
19	6	3.65862	0.18177	2340	0.284	Rupite	H.a.
19	5	3.65862	0.19209	2370	0.302	Rupite	H.a.
19	5	3.65862	0.19818	2400	0.266	Rupite	H.a.
19	6	3.65862	0.19381	2400	0.27	Rupite	H.a.
19	7	3.65862	0.18878	2400	0.283	Rupite	H.a.
19	6	3.65862	0.19811	2400	0.265	Rupite	H.a.
19	6	3.65862	0.19758	2400	0.265	Rupite	H.a.
19	6	3.65862	0.19468	2400	0.263	Rupite	H.a.
19	5	3.65862	0.18477	2370	0.271	Rupite	H.a.
19	6	3.65862	0.21305	2400	0.289	Rupite	H.a.
19	5	3.65862	0.19462	2400	0.255	Rupite	H.a.
19	5	3.65862	0.19156	2400	0.265	Rupite	H.a.
19	6	3.65862	0.19499	2400	0.259	Rupite	H.a.
19	6	3.65862	0.18968	2370	0.295	Rupite	H.a.
24	5	6.13743	0.00431	2620	0.355	Rupite	H.a.
24	5	6.13743	0.29893	2650	0.302	Rupite	H.a.
24	5	6.13743	0.57899	2680	0.314	Rupite	H.a.
24	5	6.13743	0.28006	2650	0.309	Rupite	H.a.
24	6	6.13743	0.27227	2650	0.312	Rupite	H.a.
24	6	6.13743	0.24312	2650	0.309	Rupite	H.a.
24	5	6.13743	0.29146	2650	0.283	Rupite	H.a.
24	6	6.13743	0.28449	2650	0.287	Rupite	H.a.
24	5	6.13743	0.25734	2650	0.275	Rupite	H.a.
24	6	6.13743	0.28218	2650	0.281	Rupite	H.a.
24	6	6.13743	0.29496	2680	0.274	Rupite	H.a.
24	5	6.13743	0.29027	2680	0.275	Rupite	H.a.
24	5	6.13743	0.26086	2650	0.292	Rupite	H.a.
24	5	6.13743	0.28934	2680	0.284	Rupite	H.a.
24	5	6.13743	0.25406	2650	0.276	Rupite	H.a.
24	6	6.13743	0.01537	2680	0.278	Rupite	H.a.
24	6	6.13743	0.25784	2650	0.285	Rupite	H.a.
24	5	6.13743	0.02643	2680	0.272	Rupite	H.a.
24	6	6.13743	0.27114	2650	0.283	Rupite	H.a.
24	5	6.13743	0.27227	2680	0.279	Rupite	H.a.
24	6	6.13743	0.29115	2680	0.304	Rupite	H.a.
24	6	6.13743	0.26533	2680	0.282	Rupite	H.a.
24	5	6.13743	0.26496	2650	0.296	Rupite	H.a.
24	6	6.13743	0.2903	2680	0.292	Rupite	H.a.
32	6	8.74587	0.00428	2650	0.307	Rupite	H.a.
32	6	8.74587	0.36059	2650	0.28	Rupite	H.a.
32	6	8.74587	0.27459	2680	0.298	Rupite	H.a.
32	5	8.74587	0.26955	2680	0.285	Rupite	H.a.
32	6	8.74587	0.26489	2680	0.271	Rupite	H.a.
32	6	8.74587	0.25818	2680	0.291	Rupite	H.a.
32	6	8.74587	0.28578	2680	0.289	Rupite	H.a.
32	6	8.74587	0.27181	2680	0.285	Rupite	H.a.
32	6	8.74587	0.28003	2710	0.285	Rupite	H.a.
32	6	8.74587	0.2544	2680	0.291	Rupite	H.a.
32	6	8.74587	0.28002	2680	0.289	Rupite	H.a.
32	6	8.74587	0.25721	2680	0.301	Rupite	H.a.
32	6	8.74587	0.27746	2680	0.301	Rupite	H.a.
32	6	8.74587	0.26606	2680	0.285	Rupite	H.a.
32	6	8.74587	0.26378	2680	0.294	Rupite	H.a.
32	6	8.74587	0.25718	2680	0.284	Rupite	H.a.
32	6	8.74587	0.27118	2680	0.284	Rupite	H.a.
32	6	8.74587	0.26856	2680	0.292	Rupite	H.a.
32	6	8.74587	0.27236	2680	0.292	Rupite	H.a.
32	5	8.74587	0.27253	2680	0.286	Rupite	H.a.
32	6	8.74587	0.28461	2680	0.28	Rupite	H.a.
32	6	8.74587	0.26546	2680	0.297	Rupite	H.a.
32	6	8.74587	0.26968	2680	0.312	Rupite	H.a.
32	6	8.74587	0.52181	2650	0.315	Rupite	H.a.
32	6	8.74587	0.27765	2680	0.299	Rupite	H.a.
32	6	8.74587	0.26993	2680	0.305	Rupite	H.a.
32	6	8.74587	0.27909	2710	0.317	Rupite	H.a.
32	6	8.74587	0.25787	2680	0.278	Rupite	H.a.
32	6	8.74587	0.26936	2680	0.292	Rupite	H.a.
32	6	8.74587	0.27543	2680	0.312	Rupite	H.a.
32	6	8.74587	0.2959	2710	0.289	Rupite	H.a.
32	6	8.74587	0.26864	2680	0.292	Rupite	H.a.
23	5	5.35213	0.00412	2680	0.302	Rupite	H.a.
23	6	5.35213	0.24402	2680	0.294	Rupite	H.a.
23	6	5.35213	0.24762	2710	0.281	Rupite	H.a.
23	6	5.35213	0.23762	2680	0.276	Rupite	H.a.
23	6	5.35213	0.23761	2680	0.276	Rupite	H.a.
23	6	5.35213	0.21402	2680	0.26	Rupite	H.a.
23	6	5.35213	0.19715	2680	0.286	Rupite	H.a.
23	6	5.35213	0.24015	2680	0.276	Rupite	H.a.
23	6	5.35213	0.2624	2680	0.269	Rupite	H.a.
23	6	5.35213	0.23524	2680	0.268	Rupite	H.a.
23	5	5.35213	0.27299	2680	0.284	Rupite	H.a.
23	6	5.35213	0.24671	2680	0.265	Rupite	H.a.
23	6	5.35213	0.2584	2650	0.282	Rupite	H.a.
23	6	5.35213	0.26518	2710	0.284	Rupite	H.a.
23	6	5.35213	0.27531	2650	0.292	Rupite	H.a.
23	6	5.35213	0.27912	2680	0.267	Rupite	H.a.
23	6	5.35213	0.25474	2680	0.275	Rupite	H.a.
23	6	5.35213	0.27643	2680	0.27	Rupite	H.a.
23	6	5.35213	0.01453	2750	0.29	Rupite	H.a.
23	6	5.35213	0.26436	2710	0.28	Rupite	H.a.
23	5	5.35213	0.25915	2710	0.302	Rupite	H.a.
23	6	5.35213	0.29455	2680	0.277	Rupite	H.a.
23	6	5.35213	0.27071	2680	0.273	Rupite	H.a.
26	5	6.38451	0.00446	2710	0.305	Rupite	H.a.
26	7	6.38451	0.3029	2710	0.307	Rupite	H.a.
26	6	6.38451	0.22602	2710	0.293	Rupite	H.a.
26	6	6.38451	0.20603	2710	0.276	Rupite	H.a.
26	6	6.38451	0.22371	2710	0.288	Rupite	H.a.
26	6	6.38451	0.24199	2750	0.301	Rupite	H.a.
26	6	6.38451	0.24958	2710	0.291	Rupite	H.a.
26	6	6.38451	0.27433	2750	0.287	Rupite	H.a.
26	6	6.38451	0.26052	2750	0.316	Rupite	H.a.
26	6	6.38451	0.25427	2750	0.28	Rupite	H.a.
26	6	6.38451	0.25002	2680	0.302	Rupite	H.a.
26	6	6.38451	0.24158	2710	0.267	Rupite	H.a.
26	5	6.38451	0.23358	2680	0.278	Rupite	H.a.
26	7	6.38451	0.25999	2710	0.281	Rupite	H.a.
26	6	6.38451	0.27064	2680	0.258	Rupite	H.a.
26	6	6.38451	0.2624	2750	0.29	Rupite	H.a.
26	6	6.38451	0.26442	2750	0.284	Rupite	H.a.
26	6	6.38451	0.26293	2780	0.287	Rupite	H.a.
26	6	6.38451	0.25383	2750	0.361	Rupite	H.a.
26	6	6.38451	0.22205	2710	0.275	Rupite	H.a.
26	6	6.38451	0.23402	2710	0.26	Rupite	H.a.
26	6	6.38451	0.27921	2750	0.281	Rupite	H.a.
26	6	6.38451	0.25946	2710	0.305	Rupite	H.a.
26	6	6.38451	0.27002	2710	0.465	Rupite	H.a.
26	5	6.38451	0.30452	2680	0.529	Rupite	H.a.
26	7	6.38451	0.27203	2750	0.287	Rupite	H.a.
23	6	6.35405	0.00396	2710	0.292	Rupite	H.a.
23	6	6.35405	0.28218	2780	0.322	Rupite	H.a.
23	6	6.35405	0.25293	2710	0.303	Rupite	H.a.
23	6	6.35405	0.28984	2710	0.3	Rupite	H.a.
23	5	6.35405	0.48849	2710	0.284	Rupite	H.a.
23	6	6.35405	0.26527	2750	0.27	Rupite	H.a.
23	6	6.35405	0.25118	2750	0.293	Rupite	H.a.
23	5	6.35405	0.24912	2750	0.289	Rupite	H.a.
23	7	6.35405	0.24574	2750	0.295	Rupite	H.a.
23	6	6.35405	0.48915	2710	0.295	Rupite	H.a.
23	6	6.35405	0.25174	2710	0.287	Rupite	H.a.
23	6	6.35405	0.25484	2750	0.301	Rupite	H.a.
23	6	6.35405	0.24965	2780	0.307	Rupite	H.a.
23	6	6.35405	0.25549	2750	0.295	Rupite	H.a.
23	6	6.35405	0.25599	2750	0.307	Rupite	H.a.
23	6	6.35405	0.49161	2710	0.321	Rupite	H.a.
23	6	6.35405	0.26652	2780	0.303	Rupite	H.a.
23	6	6.35405	0.24627	2750	0.305	Rupite	H.a.
23	6	6.35405	0.25584	2750	0.298	Rupite	H.a.
23	5	6.35405	0.2508	2780	0.291	Rupite	H.a.
23	7	6.35405	0.24168	2750	0.292	Rupite	H.a.
23	6	6.35405	0.26489	2750	0.298	Rupite	H.a.
23	6	6.35405	0.25087	2780	0.296	Rupite	H.a.
32	6	8.58583	0.00396	2750	0.329	Rupite	H.a.
32	5	8.58583	0.24483	2780	0.338	Rupite	H.a.
32	6	8.58583	0.24349	2810	0.329	Rupite	H.a.
32	6	8.58583	0.5454	2750	0.292	Rupite	H.a.
32	7	8.58583	0.5234	2780	0.3	Rupite	H.a.
32	6	8.58583	0.51361	2750	0.323	Rupite	H.a.
32	7	8.58583	0.25824	2780	0.313	Rupite	H.a.
32	6	8.58583	0.2454	2750	0.303	Rupite	H.a.
32	7	8.58583	0.26528	2750	0.32	Rupite	H.a.
32	6	8.58583	0.2693	2810	0.297	Rupite	H.a.
32	6	8.58583	0.26199	2780	0.299	Rupite	H.a.
32	6	8.58583	0.25902	2780	0.301	Rupite	H.a.
32	6	8.58583	0.2575	2810	0.312	Rupite	H.a.
32	6	8.58583	0.22883	2680	0.325	Rupite	H.a.
32	6	8.58583	0.02405	2750	0.318	Rupite	H.a.
32	5	8.58583	0.2688	2780	0.297	Rupite	H.a.
32	6	8.58583	0.26305	2810	0.278	Rupite	H.a.
32	6	8.58583	0.25762	2810	0.309	Rupite	H.a.
32	5	8.58583	0.2638	2810	0.299	Rupite	H.a.
32	6	8.58583	0.25356	2810	0.3	Rupite	H.a.
32	6	8.58583	0.26633	2810	0.3	Rupite	H.a.
32	7	8.58583	0.25234	2780	0.29	Rupite	H.a.
32	6	8.58583	0.25789	2780	0.334	Rupite	H.a.
32	7	8.58583	0.26437	2810	0.29	Rupite	H.a.
32	6	8.58583	0.24284	2780	0.335	Rupite	H.a.
32	7	8.58583	0.26264	2810	0.298	Rupite	H.a.
32	6	8.58583	0.26477	2810	0.292	Rupite	H.a.
32	6	8.58583	0.26306	2810	0.315	Rupite	H.a.
32	6	8.58583	0.25302	2750	0.305	Rupite	H.a.
32	6	8.58583	0.25971	2780	0.293	Rupite	H.a.
32	6	8.58583	0.25755	2780	0.293	Rupite	H.a.
32	6	8.58583	0.29018	2810	0.29	Rupite	H.a.
24	5	4.51643	0.00478	2430	0.301	Rupite	H.a.
24	5	4.51643	0.2639	2430	0.28	Rupite	H.a.
24	5	4.51643	0.18512	2430	0.304	Rupite	H.a.
24	5	4.51643	0.18271	2430	0.308	Rupite	H.a.
24	6	4.51643	0.19068	2500	0.276	Rupite	H.a.
24	5	4.51643	0.16736	2430	0.3	Rupite	H.a.
24	5	4.51643	0.18702	2500	0.292	Rupite	H.a.
24	5	4.51643	0.17712	2500	0.309	Rupite	H.a.
24	5	4.51643	0.17246	2460	0.28	Rupite	H.a.
24	5	4.51643	0.19811	2500	0.288	Rupite	H.a.
24	5	4.51643	0.19152	2530	0.298	Rupite	H.a.
24	5	4.51643	0.20399	2500	0.268	Rupite	H.a.
24	5	4.51643	0.17596	2530	0.281	Rupite	H.a.
24	6	4.51643	0.19143	2530	0.261	Rupite	H.a.
24	5	4.51643	0.18633	2530	0.273	Rupite	H.a.
24	5	4.51643	0.24361	2500	0.278	Rupite	H.a.
24	5	4.51643	0.24443	2500	0.307	Rupite	H.a.
24	5	4.51643	0.25056	2430	0.276	Rupite	H.a.
24	5	4.51643	0.18837	2430	0.279	Rupite	H.a.
24	5	4.51643	0.18968	2500	0.295	Rupite	H.a.
24	5	4.51643	0.18531	2500	0.342	Rupite	H.a.
24	5	4.51643	0.17706	2530	0.275	Rupite	H.a.
24	6	4.51643	0.17271	2530	0.297	Rupite	H.a.
24	5	4.51643	0.18621	2460	0.282	Rupite	H.a.
20	5	3.22944	0.00381	1620	0.35	Rupite	H.a.
20	6	3.22944	0.22087	2370	0.288	Rupite	H.a.
20	6	3.22944	0.17249	2340	0.288	Rupite	H.a.
20	6	3.22944	0.15052	2370	0.274	Rupite	H.a.
20	5	3.22944	0.1498	2370	0.274	Rupite	H.a.
20	6	3.22944	0.15555	2400	0.28	Rupite	H.a.
20	6	3.22944	0.16127	2400	0.285	Rupite	H.a.
20	6	3.22944	0.15721	2400	0.277	Rupite	H.a.
20	6	3.22944	0.15327	2400	0.275	Rupite	H.a.
20	6	3.22944	0.15324	2400	0.291	Rupite	H.a.
20	5	3.22944	0.15856	2400	0.275	Rupite	H.a.
20	6	3.22944	0.21602	2370	0.276	Rupite	H.a.
20	6	3.22944	0.21593	2370	0.286	Rupite	H.a.
20	6	3.22944	0.16299	2400	0.284	Rupite	H.a.
20	5	3.22944	0.15274	2370	0.289	Rupite	H.a.
20	6	3.22944	0.16015	2370	0.28	Rupite	H.a.
20	6	3.22944	0.15805	2400	0.28	Rupite	H.a.
20	6	3.22944	0.16221	2400	0.284	Rupite	H.a.
20	6	3.22944	0.1728	2370	0.294	Rupite	H.a.
20	6	3.22944	0.19196	2370	0.289	Rupite	H.a.
24	6	3.73665	0.00503	2310	0.334	Rupite	H.a.
24	7	3.73665	0.21612	2340	0.315	Rupite	H.a.
24	6	3.73665	0.15565	2370	0.353	Rupite	H.a.
24	6	3.73665	0.15153	2400	0.304	Rupite	H.a.
24	6	3.73665	0.15121	2400	0.314	Rupite	H.a.
24	6	3.73665	0.15064	2430	0.323	Rupite	H.a.
24	6	3.73665	0.15427	2400	0.317	Rupite	H.a.
24	6	3.73665	0.14862	2430	0.329	Rupite	H.a.
24	5	3.73665	0.1544	2430	0.326	Rupite	H.a.
24	5	3.73665	0.15528	2400	0.335	Rupite	H.a.
24	5	3.73665	0.15506	2400	0.357	Rupite	H.a.
24	5	3.73665	0.15183	2400	0.357	Rupite	H.a.
24	6	3.73665	0.15577	2430	0.384	Rupite	H.a.
24	5	3.73665	0.15971	2430	0.327	Rupite	H.a.
24	5	3.73665	0.15689	2400	0.327	Rupite	H.a.
24	5	3.73665	0.17456	2370	0.334	Rupite	H.a.
24	5	3.73665	0.18337	2370	0.362	Rupite	H.a.
24	5	3.73665	0.17834	2400	0.335	Rupite	H.a.
24	5	3.73665	0.15853	2370	0.381	Rupite	H.a.
24	5	3.73665	0.14581	2370	0.359	Rupite	H.a.
24	5	3.73665	0.16187	2400	0.343	Rupite	H.a.
24	6	3.73665	0.15665	2370	0.351	Rupite	H.a.
24	5	3.73665	0.17246	2430	0.362	Rupite	H.a.
24	5	3.73665	0.18305	2430	0.371	Rupite	H.a.
22	5	3.44716	0.00478	2340	0.342	Rupite	H.a.
22	5	3.44716	0.20387	2340	0.36	Rupite	H.a.
22	5	3.44716	0.15181	2370	0.346	Rupite	H.a.
22	6	3.44716	0.15143	2370	0.352	Rupite	H.a.
22	5	3.44716	0.15502	2400	0.34	Rupite	H.a.
22	5	3.44716	0.14731	2400	0.327	Rupite	H.a.
22	6	3.44716	0.1478	2430	0.368	Rupite	H.a.
22	6	3.44716	0.15127	2430	0.361	Rupite	H.a.
22	6	3.44716	0.14946	2430	0.338	Rupite	H.a.
22	5	3.44716	0.15262	2430	0.378	Rupite	H.a.
22	6	3.44716	0.15999	2310	0.371	Rupite	H.a.
22	6	3.44716	0.14708	2430	0.343	Rupite	H.a.
22	6	3.44716	0.15162	2430	0.324	Rupite	H.a.
22	6	3.44716	0.1563	2430	0.318	Rupite	H.a.
22	6	3.44716	0.15196	2430	0.34	Rupite	H.a.
22	5	3.44716	0.15602	2430	0.331	Rupite	H.a.
22	6	3.44716	0.18499	2430	0.309	Rupite	H.a.
22	6	3.44716	0.21446	2400	0.319	Rupite	H.a.
22	5	3.44716	0.21824	2400	0.307	Rupite	H.a.
22	5	3.44716	0.16446	2400	0.333	Rupite	H.a.
22	5	3.44716	0.15324	2430	0.32	Rupite	H.a.
22	6	3.44716	0.17343	2400	0.318	Rupite	H.a.
12	5	1.94398	0.00703	2400	0.263	Rupite	H.a.
12	5	1.94398	0.21917	2430	0.278	Rupite	H.a.
12	6	1.94398	0.17099	2370	0.278	Rupite	H.a.
12	6	1.94398	0.17643	2370	0.276	Rupite	H.a.
12	6	1.94398	0.18218	2400	0.269	Rupite	H.a.
12	5	1.94398	0.16361	2400	0.291	Rupite	H.a.
12	6	1.94398	0.16693	2400	0.271	Rupite	H.a.
12	6	1.94398	0.17789	2400	0.263	Rupite	H.a.
12	6	1.94398	0.16877	2400	0.276	Rupite	H.a.
12	6	1.94398	0.16259	2430	0.276	Rupite	H.a.
12	6	1.94398	0.1739	2430	0.268	Rupite	H.a.
12	5	1.94398	0.17449	2400	0.267	Rupite	H.a.
10	6	1.61044	0.0069	2370	0.266	Rupite	H.a.
10	6	1.61044	0.22655	2500	0.247	Rupite	H.a.
10	6	1.61044	0.19165	2500	0.242	Rupite	H.a.
10	6	1.61044	0.17134	2500	0.24	Rupite	H.a.
10	5	1.61044	0.15905	2530	0.272	Rupite	H.a.
10	5	1.61044	0.17571	2530	0.242	Rupite	H.a.
10	6	1.61044	0.16537	2560	0.25	Rupite	H.a.
10	6	1.61044	0.16999	2560	0.251	Rupite	H.a.
10	6	1.61044	0.15652	2560	0.254	Rupite	H.a.
10	6	1.61044	0.18736	2530	0.256	Rupite	H.a.
13	6	3.26271	0.0055	2530	0.245	Rupite	H.a.
13	6	3.26271	0.36668	2500	0.242	Rupite	H.a.
13	6	3.26271	0.30112	2530	0.237	Rupite	H.a.
13	6	3.26271	0.28749	2500	0.277	Rupite	H.a.
13	6	3.26271	0.26899	2530	0.244	Rupite	H.a.
13	6	3.26271	0.25565	2530	0.253	Rupite	H.a.
13	6	3.26271	0.25693	2530	0.243	Rupite	H.a.
13	6	3.26271	0.2269	2500	0.245	Rupite	H.a.
13	5	3.26271	0.26596	2530	0.253	Rupite	H.a.
13	5	3.26271	0.23302	2530	0.252	Rupite	H.a.
13	6	3.26271	0.28412	2530	0.29	Rupite	H.a.
13	6	3.26271	0.24596	2500	0.238	Rupite	H.a.
13	6	3.26271	0.26439	2430	0.26	Rupite	H.a.
20	6	5.41727	0.00531	2500	0.238	Rupite	H.a.
20	7	5.41727	0.27868	2500	0.318	Rupite	H.a.
20	7	5.41727	0.30084	2500	0.319	Rupite	H.a.
20	6	5.41727	0.29896	2530	0.24	Rupite	H.a.
20	6	5.41727	0.29756	2560	0.242	Rupite	H.a.
20	7	5.41727	0.29443	2400	0.293	Rupite	H.a.
20	6	5.41727	0.28446	2530	0.247	Rupite	H.a.
20	7	5.41727	0.27584	2530	0.243	Rupite	H.a.
20	7	5.41727	0.28899	2500	0.267	Rupite	H.a.
20	8	5.41727	0.25818	2500	0.274	Rupite	H.a.
20	6	5.41727	0.27368	2530	0.284	Rupite	H.a.
20	7	5.41727	0.30821	2530	0.236	Rupite	H.a.
20	7	5.41727	0.2974	2530	0.239	Rupite	H.a.
20	6	5.41727	0.27781	2530	0.24	Rupite	H.a.
20	6	5.41727	0.26527	2530	0.255	Rupite	H.a.
20	7	5.41727	0.27284	2530	0.241	Rupite	H.a.
20	6	5.41727	0.27062	2560	0.246	Rupite	H.a.
20	7	5.41727	0.26568	2560	0.288	Rupite	H.a.
20	7	5.41727	0.29218	2530	0.27	Rupite	H.a.
20	8	5.41727	0.31033	2560	0.247	Rupite	H.a.
13	6	2.41129	0.00453	2430	0.278	Rupite	H.a.
13	6	2.41129	0.21868	2460	0.274	Rupite	H.a.
13	6	2.41129	0.18396	2430	0.27	Rupite	H.a.
13	6	2.41129	0.19211	2430	0.253	Rupite	H.a.
13	6	2.41129	0.1934	2460	0.264	Rupite	H.a.
13	6	2.41129	0.20452	2500	0.257	Rupite	H.a.
13	6	2.41129	0.18964	2460	0.269	Rupite	H.a.
13	6	2.41129	0.19962	2430	0.284	Rupite	H.a.
13	6	2.41129	0.2004	2400	0.275	Rupite	H.a.
13	6	2.41129	0.24168	2460	0.268	Rupite	H.a.
13	6	2.41129	0.19533	2430	0.262	Rupite	H.a.
13	6	2.41129	0.19102	2460	0.254	Rupite	H.a.
13	6	2.41129	0.1964	2460	0.273	Rupite	H.a.
17	7	3.32495	0.00493	2210	0.448	Rupite	H.a.
17	8	3.32495	0.31321	2210	0.381	Rupite	H.a.
17	7	3.32495	0.26937	2210	0.397	Rupite	H.a.
17	6	3.32495	0.18677	2370	0.389	Rupite	H.a.
17	6	3.32495	0.20181	2430	0.355	Rupite	H.a.
17	5	3.32495	0.18687	2430	0.354	Rupite	H.a.
17	6	3.32495	0.19896	2400	0.353	Rupite	H.a.
17	6	3.32495	0.17455	2310	0.393	Rupite	H.a.
17	6	3.32495	0.19233	2280	0.381	Rupite	H.a.
17	6	3.32495	0.20537	2310	0.42	Rupite	H.a.
17	6	3.32495	0.18077	2430	0.394	Rupite	H.a.
17	6	3.32495	0.20718	2210	0.396	Rupite	H.a.
17	7	3.32495	0.21433	2280	0.378	Rupite	H.a.
17	6	3.32495	0.20625	2430	0.329	Rupite	H.a.
17	6	3.32495	0.20086	2400	0.355	Rupite	H.a.
17	6	3.32495	0.18293	2430	0.359	Rupite	H.a.
17	6	3.32495	0.19846	2210	0.385	Rupite	H.a.
24	6	4.85641	0.007	2180	0.425	Rupite	H.a.
24	7	4.85641	0.32687	2250	0.41	Rupite	H.a.
24	7	4.85641	0.28758	2250	0.401	Rupite	H.a.
24	7	4.85641	0.20405	2400	0.402	Rupite	H.a.
24	7	4.85641	0.19212	2250	0.372	Rupite	H.a.
24	6	4.85641	0.21587	2310	0.382	Rupite	H.a.
24	6	4.85641	0.19999	2370	0.375	Rupite	H.a.
24	6	4.85641	0.18396	2430	0.396	Rupite	H.a.
24	5	4.85641	0.21321	2430	0.386	Rupite	H.a.
24	6	4.85641	0.19303	2340	0.389	Rupite	H.a.
24	5	4.85641	0.21371	2400	0.372	Rupite	H.a.
24	6	4.85641	0.19902	2370	0.382	Rupite	H.a.
24	6	4.85641	0.17683	2400	0.378	Rupite	H.a.
24	6	4.85641	0.19727	2400	0.341	Rupite	H.a.
24	5	4.85641	0.19815	2400	0.354	Rupite	H.a.
24	5	4.85641	0.18505	2370	0.363	Rupite	H.a.
24	5	4.85641	0.20321	2430	0.354	Rupite	H.a.
24	6	4.85641	0.20524	2430	0.334	Rupite	H.a.
24	6	4.85641	0.20136	2430	0.339	Rupite	H.a.
24	5	4.85641	0.2168	2400	0.369	Rupite	H.a.
24	6	4.85641	0.20008	2400	0.334	Rupite	H.a.
24	7	4.85641	0.19524	2280	0.367	Rupite	H.a.
24	8	4.85641	0.22187	2400	0.33	Rupite	H.a.
24	7	4.85641	0.2189	2430	0.346	Rupite	H.a.
18	6	3.54243	0.02168	2250	0.393	Rupite	H.a.
18	6	3.54243	0.29159	2370	0.392	Rupite	H.a.
18	5	3.54243	0.21546	2430	0.334	Rupite	H.a.
18	6	3.54243	0.18093	2460	0.367	Rupite	H.a.
18	6	3.54243	0.18784	2430	0.374	Rupite	H.a.
18	6	3.54243	0.2079	2430	0.379	Rupite	H.a.
18	6	3.54243	0.18474	2400	0.331	Rupite	H.a.
18	6	3.54243	0.20174	2430	0.326	Rupite	H.a.
18	6	3.54243	0.20702	2430	0.316	Rupite	H.a.
18	7	3.54243	0.19467	2340	0.408	Rupite	H.a.
18	6	3.54243	0.20927	2430	0.317	Rupite	H.a.
18	6	3.54243	0.18514	2430	0.357	Rupite	H.a.
18	6	3.54243	0.19561	2430	0.366	Rupite	H.a.
18	6	3.54243	0.20918	2430	0.349	Rupite	H.a.
18	6	3.54243	0.20259	2460	0.348	Rupite	H.a.
18	7	3.54243	0.19137	2400	0.353	Rupite	H.a.
18	7	3.54243	0.23915	2430	0.329	Rupite	H.a.
18	7	3.54243	0.21655	2400	0.374	Rupite	H.a.
24	7	5.06168	0.02462	2210	0.395	Rupite	H.a.
24	6	5.06168	0.29371	2430	0.34	Rupite	H.a.
24	6	5.06168	0.28012	2430	0.317	Rupite	H.a.
24	6	5.06168	0.22337	2430	0.337	Rupite	H.a.
24	5	5.06168	0.19984	2500	0.315	Rupite	H.a.
24	6	5.06168	0.17615	2430	0.297	Rupite	H.a.
24	5	5.06168	0.2064	2430	0.326	Rupite	H.a.
24	6	5.06168	0.1878	2400	0.348	Rupite	H.a.
24	6	5.06168	0.20889	2430	0.344	Rupite	H.a.
24	6	5.06168	0.2109	2500	0.337	Rupite	H.a.
24	5	5.06168	0.19006	2500	0.348	Rupite	H.a.
24	5	5.06168	0.2114	2460	0.312	Rupite	H.a.
24	5	5.06168	0.22825	2430	0.319	Rupite	H.a.
24	6	5.06168	0.20615	2430	0.321	Rupite	H.a.
24	6	5.06168	0.22355	2500	0.365	Rupite	H.a.
24	5	5.06168	0.2249	2430	0.341	Rupite	H.a.
24	6	5.06168	0.21609	2460	0.331	Rupite	H.a.
24	6	5.06168	0.23684	2430	0.331	Rupite	H.a.
24	6	5.06168	0.20696	2430	0.322	Rupite	H.a.
24	6	5.06168	0.20102	2460	0.355	Rupite	H.a.
24	6	5.06168	0.23034	2500	0.329	Rupite	H.a.
24	6	5.06168	0.19812	2460	0.341	Rupite	H.a.
24	5	5.06168	0.24986	2460	0.33	Rupite	H.a.
24	5	5.06168	0.22634	2400	0.393	Rupite	H.a.
16	5	3.21475	0.00568	2370	0.435	Rupite	H.a.
16	5	3.21475	0.34946	2430	0.318	Rupite	H.a.
16	6	3.21475	0.21837	2400	0.393	Rupite	H.a.
16	5	3.21475	0.2374	2430	0.305	Rupite	H.a.
16	5	3.21475	0.19349	2430	0.308	Rupite	H.a.
16	5	3.21475	0.198	2430	0.325	Rupite	H.a.
16	5	3.21475	0.18699	2460	0.367	Rupite	H.a.
16	5	3.21475	0.20734	2460	0.312	Rupite	H.a.
16	5	3.21475	0.20878	2500	0.341	Rupite	H.a.
16	5	3.21475	0.18136	2430	0.332	Rupite	H.a.
16	5	3.21475	0.20262	2460	0.279	Rupite	H.a.
16	6	3.21475	0.1953	2500	0.317	Rupite	H.a.
16	5	3.21475	0.19393	2430	0.37	Rupite	H.a.
16	5	3.21475	0.21177	2500	0.327	Rupite	H.a.
16	5	3.21475	0.20058	2460	0.36	Rupite	H.a.
16	5	3.21475	0.22368	2460	0.304	Rupite	H.a.
15	5	3.12042	0.01556	2250	0.432	Rupite	H.a.
15	6	3.12042	0.3444	2430	0.316	Rupite	H.a.
15	5	3.12042	0.22399	2430	0.323	Rupite	H.a.
15	5	3.12042	0.20793	2500	0.383	Rupite	H.a.
15	6	3.12042	0.18571	2460	0.303	Rupite	H.a.
15	6	3.12042	0.20671	2430	0.334	Rupite	H.a.
15	6	3.12042	0.21346	2430	0.308	Rupite	H.a.
15	5	3.12042	0.21461	2460	0.311	Rupite	H.a.
15	6	3.12042	0.21752	2430	0.306	Rupite	H.a.
15	6	3.12042	0.20577	2460	0.371	Rupite	H.a.
15	6	3.12042	0.22402	2460	0.324	Rupite	H.a.
15	6	3.12042	0.21584	2460	0.309	Rupite	H.a.
15	6	3.12042	0.20064	2460	0.319	Rupite	H.a.
15	5	3.12042	0.22024	2460	0.305	Rupite	H.a.
15	6	3.12042	0.22402	2430	0.341	Rupite	H.a.
18	6	3.5368	0.0055	2250	0.431	Rupite	H.a.
18	5	3.5368	0.24521	2460	0.346	Rupite	H.a.
18	5	3.5368	0.19618	2460	0.334	Rupite	H.a.
18	5	3.5368	0.2283	2430	0.297	Rupite	H.a.
18	6	3.5368	0.20043	2400	0.364	Rupite	H.a.
18	5	3.5368	0.2283	2460	0.325	Rupite	H.a.
18	5	3.5368	0.20636	2460	0.333	Rupite	H.a.
18	6	3.5368	0.20377	2430	0.314	Rupite	H.a.
18	6	3.5368	0.20552	2460	0.33	Rupite	H.a.
18	6	3.5368	0.19974	2430	0.353	Rupite	H.a.
18	5	3.5368	0.18118	2460	0.317	Rupite	H.a.
18	6	3.5368	0.2019	2430	0.347	Rupite	H.a.
18	6	3.5368	0.21018	2430	0.312	Rupite	H.a.
18	6	3.5368	0.20581	2430	0.333	Rupite	H.a.
18	6	3.5368	0.19705	2430	0.383	Rupite	H.a.
18	6	3.5368	0.19708	2460	0.34	Rupite	H.a.
18	5	3.5368	0.22968	2500	0.326	Rupite	H.a.
18	6	3.5368	0.19461	2430	0.301	Rupite	H.a.
15	6	3.15221	0.0235	2250	0.384	Rupite	H.a.
15	6	3.15221	0.36174	2460	0.318	Rupite	H.a.
15	6	3.15221	0.23434	2430	0.333	Rupite	H.a.
15	5	3.15221	0.20321	2430	0.342	Rupite	H.a.
15	5	3.15221	0.1953	2400	0.363	Rupite	H.a.
15	6	3.15221	0.20146	2460	0.334	Rupite	H.a.
15	6	3.15221	0.19725	2430	0.328	Rupite	H.a.
15	6	3.15221	0.19677	2400	0.388	Rupite	H.a.
15	6	3.15221	0.2069	2400	0.367	Rupite	H.a.
15	6	3.15221	0.2053	2460	0.318	Rupite	H.a.
15	6	3.15221	0.20234	2400	0.34	Rupite	H.a.
15	6	3.15221	0.21321	2460	0.34	Rupite	H.a.
15	6	3.15221	0.20071	2400	0.367	Rupite	H.a.
15	6	3.15221	0.2245	2500	0.318	Rupite	H.a.
15	6	3.15221	0.28568	2430	0.324	Rupite	H.a.
25	6	5.21891	0.00537	2310	0.396	Rupite	H.a.
25	6	5.21891	0.36199	2370	0.399	Rupite	H.a.
25	5	5.21891	0.2853	2460	0.338	Rupite	H.a.
25	5	5.21891	0.18183	2430	0.337	Rupite	H.a.
25	6	5.21891	0.17862	2370	0.346	Rupite	H.a.
25	6	5.21891	0.22668	2460	0.354	Rupite	H.a.
25	6	5.21891	0.19355	2500	0.366	Rupite	H.a.
25	6	5.21891	0.19946	2460	0.362	Rupite	H.a.
25	7	5.21891	0.2004	2430	0.407	Rupite	H.a.
25	7	5.21891	0.20643	2460	0.36	Rupite	H.a.
25	6	5.21891	0.20215	2430	0.383	Rupite	H.a.
25	6	5.21891	0.20524	2460	0.356	Rupite	H.a.
25	7	5.21891	0.21343	2500	0.332	Rupite	H.a.
25	6	5.21891	0.20333	2460	0.331	Rupite	H.a.
25	7	5.21891	0.19996	2460	0.362	Rupite	H.a.
25	7	5.21891	0.21277	2460	0.35	Rupite	H.a.
25	8	5.21891	0.20305	2460	0.394	Rupite	H.a.
25	6	5.21891	0.21052	2460	0.359	Rupite	H.a.
25	7	5.21891	0.21177	2460	0.336	Rupite	H.a.
25	7	5.21891	0.20783	2460	0.336	Rupite	H.a.
25	6	5.21891	0.20811	2460	0.368	Rupite	H.a.
25	6	5.21891	0.20561	2430	0.379	Rupite	H.a.
25	7	5.21891	0.2079	2460	0.402	Rupite	H.a.
25	6	5.21891	0.19846	2460	0.328	Rupite	H.a.
25	7	5.21891	0.28915	2530	0.346	Rupite	H.a.
26	7	8.10063	0.00518	2560	0.419	Rupite	H.a.
26	8	8.10063	0.66474	2560	0.304	Rupite	H.a.
26	6	8.10063	0.31499	2560	0.315	Rupite	H.a.
26	6	8.10063	0.30714	2560	0.365	Rupite	H.a.
26	6	8.10063	0.31546	2560	0.323	Rupite	H.a.
26	6	8.10063	0.32484	2590	0.288	Rupite	H.a.
26	6	8.10063	0.30858	2590	0.296	Rupite	H.a.
26	6	8.10063	0.30749	2560	0.293	Rupite	H.a.
26	6	8.10063	0.3224	2590	0.287	Rupite	H.a.
26	6	8.10063	0.31618	2560	0.299	Rupite	H.a.
26	6	8.10063	0.32996	2620	0.307	Rupite	H.a.
26	6	8.10063	0.31452	2620	0.291	Rupite	H.a.
26	6	8.10063	0.31712	2620	0.307	Rupite	H.a.
26	6	8.10063	0.3128	2620	0.284	Rupite	H.a.
26	6	8.10063	0.31571	2620	0.285	Rupite	H.a.
26	7	8.10063	0.01859	2620	0.285	Rupite	H.a.
26	8	8.10063	0.31211	2620	0.356	Rupite	H.a.
26	7	8.10063	0.33084	2650	0.277	Rupite	H.a.
26	6	8.10063	0.3319	2620	0.296	Rupite	H.a.
26	6	8.10063	0.30924	2620	0.276	Rupite	H.a.
26	5	8.10063	0.31883	2620	0.298	Rupite	H.a.
26	6	8.10063	0.37933	2620	0.298	Rupite	H.a.
26	6	8.10063	0.33365	2650	0.289	Rupite	H.a.
26	6	8.10063	0.32962	2650	0.314	Rupite	H.a.
26	6	8.10063	0.31236	2620	0.274	Rupite	H.a.
26	6	8.10063	0.34705	2620	0.36	Rupite	H.a.
15	6	4.63729	0.00337	2500	0.386	Rupite	H.a.
15	7	4.63729	0.45209	2650	0.32	Rupite	H.a.
15	6	4.63729	0.33056	2650	0.307	Rupite	H.a.
15	6	4.63729	0.31512	2620	0.348	Rupite	H.a.
15	6	4.63729	0.33327	2650	0.278	Rupite	H.a.
15	5	4.63729	0.30105	2620	0.283	Rupite	H.a.
15	5	4.63729	0.3039	2650	0.286	Rupite	H.a.
15	5	4.63729	0.297	2650	0.293	Rupite	H.a.
15	6	4.63729	0.30502	2620	0.29	Rupite	H.a.
15	6	4.63729	0.368	2650	0.272	Rupite	H.a.
15	5	4.63729	0.3229	2650	0.301	Rupite	H.a.
15	6	4.63729	0.30405	2620	0.282	Rupite	H.a.
15	7	4.63729	0.33931	2620	0.276	Rupite	H.a.
15	8	4.63729	0.31606	2620	0.303	Rupite	H.a.
15	7	4.63729	0.34559	2650	0.289	Rupite	H.a.
13	6	3.90602	0.00503	2530	0.323	Rupite	H.a.
13	6	3.90602	0.44983	2590	0.319	Rupite	H.a.
13	5	3.90602	0.33961	2620	0.298	Rupite	H.a.
13	6	3.90602	0.30231	2620	0.312	Rupite	H.a.
13	6	3.90602	0.2999	2590	0.319	Rupite	H.a.
13	6	3.90602	0.3085	2590	0.292	Rupite	H.a.
13	6	3.90602	0.30474	2560	0.291	Rupite	H.a.
13	6	3.90602	0.32036	2590	0.289	Rupite	H.a.
13	6	3.90602	0.32399	2620	0.293	Rupite	H.a.
13	7	3.90602	0.2634	2590	0.292	Rupite	H.a.
13	6	3.90602	0.34193	2590	0.296	Rupite	H.a.
13	6	3.90602	0.32871	2590	0.299	Rupite	H.a.
13	6	3.90602	0.31771	2620	0.278	Rupite	H.a.
26	6	8.06776	0.00393	2530	0.371	Rupite	H.a.
26	6	8.06776	0.42464	2560	0.317	Rupite	H.a.
26	7	8.06776	0.3133	2560	0.366	Rupite	H.a.
26	7	8.06776	0.31027	2560	0.329	Rupite	H.a.
26	7	8.06776	0.31859	2590	0.326	Rupite	H.a.
26	7	8.06776	0.296	2590	0.325	Rupite	H.a.
26	6	8.06776	0.29418	2560	0.33	Rupite	H.a.
26	6	8.06776	0.37152	2590	0.291	Rupite	H.a.
26	6	8.06776	0.37443	2620	0.313	Rupite	H.a.
26	5	8.06776	0.31011	2150	0.373	Rupite	H.a.
26	6	8.06776	0.32993	2590	0.267	Rupite	H.a.
26	5	8.06776	0.30683	2620	0.335	Rupite	H.a.
26	6	8.06776	0.32734	2620	0.285	Rupite	H.a.
26	6	8.06776	0.29952	2590	0.317	Rupite	H.a.
26	6	8.06776	0.30989	2590	0.356	Rupite	H.a.
26	5	8.06776	0.31706	2620	0.319	Rupite	H.a.
26	5	8.06776	0.31677	2590	0.291	Rupite	H.a.
26	5	8.06776	0.32652	2620	0.279	Rupite	H.a.
26	6	8.06776	0.31302	2620	0.311	Rupite	H.a.
26	6	8.06776	0.29027	2590	0.279	Rupite	H.a.
26	5	8.06776	0.30642	2620	0.291	Rupite	H.a.
[truncated: 7,835 more rows]

## Sheet: Mean values by call
Call_ID	Call_count	Pulse_count	Call_group_duration	Call_period	Peak_frequency	Entropy	Site	Species
Call_1	22	6.18182	4.30295	0.195589	2150	0.142318	Livada	H.a.
Call_2	51	6.29412	12.1611	0.238453	2144.71	0.146961	Livada	H.a.
Call_3	13	6.23077	2.67932	0.206101	1872.69	0.150715	Livada	H.a.
Call_4	11	6.18182	1.94693	0.176994	1927.64	0.155373	Livada	H.a.
Call_5	24	6.29167	5.36728	0.223637	1911.38	0.144038	Livada	H.a.
Call_6	36	6.22222	7.07057	0.196405	1894.5	0.159625	Livada	H.a.
Call_7	36	6.33333	6.36562	0.176823	1939.75	0.14935	Livada	H.a.
Call_8	22	6.54545	3.65026	0.165921	1955.45	0.156477	Livada	H.a.
Call_9	16	6.5625	2.50106	0.156316	1991.25	0.162337	Livada	H.a.
Call_10	21	6.71429	3.53165	0.168174	2003.57	0.163629	Livada	H.a.
Call_11	17	6.17647	2.7537	0.161983	1961.47	0.151041	Livada	H.a.
Call_12	19	6.42105	2.96347	0.155972	1944.47	0.155416	Livada	H.a.
Call_13	20	6.3	3.18069	0.159034	1971	0.146655	Livada	H.a.
Call_14	11	6.36364	2.26435	0.20585	1837.64	0.139991	Livada	H.a.
Call_15	10	6.1	1.78469	0.178469	1854	0.13536	Livada	H.a.
Call_16	14	6.35714	2.43831	0.174165	1854	0.123236	Livada	H.a.
Call_17	14	6.07143	2.42279	0.173056	1854	0.127993	Livada	H.a.
Call_18	12	6.25	2.03617	0.169681	1854	0.130875	Livada	H.a.
Call_19	21	6.52381	3.65953	0.174263	1877.14	0.123729	Livada	H.a.
Call_20	13	6.38462	2.1185	0.162962	1860.23	0.126069	Livada	H.a.
Call_21	15	6.4	2.44539	0.163026	1854	0.11868	Livada	H.a.
Call_22	18	6.44444	3.065	0.170278	1854	0.127	Livada	H.a.
Call_23	17	7	2.90223	0.170719	1858.76	0.125682	Livada	H.a.
Call_24	14	6.14286	2.47926	0.17709	1859.79	0.130821	Livada	H.a.
Call_25	17	6.35294	2.72998	0.160587	1854	0.124624	Livada	H.a.
Call_26	24	6.29167	5.64377	0.235157	1854	0.128138	Livada	H.a.
Call_27	16	6.375	2.86442	0.179026	1935	0.138938	Livada	H.a.
Call_28	18	6.16667	3.86168	0.214538	1935	0.1359	Livada	H.a.
Call_29	17	6.17647	3.21359	0.189035	1935	0.135635	Livada	H.a.
Call_30	20	6.3	4.17091	0.208545	1935	0.135675	Livada	H.a.
Call_31	18	6.5	3.65876	0.203264	1935	0.139	Livada	H.a.
Call_32	21	6.42857	4.3058	0.205038	1935	0.135557	Livada	H.a.
Call_33	21	6.38095	4.27772	0.203701	1935	0.138857	Livada	H.a.
Call_34	21	6.90476	4.45662	0.21222	1931.14	0.140186	Livada	H.a.
Call_35	19	6.15789	4.74343	0.249654	1930.74	0.134716	Livada	H.a.
Call_36	21	6.38095	4.30811	0.205148	1935	0.126129	Livada	H.a.
Call_37	29	6.34483	6.19411	0.21359	1935	0.135093	Livada	H.a.
Call_38	22	6.22727	4.67099	0.212318	1923.95	0.134018	Livada	H.a.
Call_39	25	6.2	5.24578	0.209831	1879.92	0.13752	Livada	H.a.
Call_40	21	6.38095	4.42332	0.210634	1935	0.124886	Livada	H.a.
Call_41	27	6.51852	5.77507	0.213891	1935	0.124267	Livada	H.a.
Call_42	30	6.33333	6.39463	0.213155	1935	0.12513	Livada	H.a.
Call_43	16	6.1875	2.80109	0.175068	1935	0.135675	Livada	H.a.
Call_44	15	6.4	2.35229	0.156819	1935	0.13182	Livada	H.a.
Call_45	16	6.1875	2.52297	0.157686	1935	0.128587	Livada	H.a.
Call_46	14	6.28571	2.10029	0.150021	1935	0.124393	Livada	H.a.
Call_47	18	6.11111	3.10163	0.172313	1935	0.12995	Livada	H.a.
Call_48	16	6.1875	2.76376	0.172735	1935	0.12825	Livada	H.a.
Call_49	19	6.15789	4.14905	0.218371	1935	0.125242	Livada	H.a.
Call_50	15	6.26667	3.24859	0.216572	1935	0.13782	Livada	H.a.
Call_51	37	6.54054	8.36863	0.226179	1930.62	0.13067	Livada	H.a.
Call_52	19	6.21053	4.17226	0.219593	1935	0.128179	Livada	H.a.
Call_53	17	6.88235	2.9344	0.172612	1935	0.120494	Livada	H.a.
Call_54	22	6.40909	4.7978	0.218082	1935	0.130909	Livada	H.a.
Call_55	20	6.45	3.62411	0.181206	1930.95	0.132075	Livada	H.a.
Call_56	17	6.17647	3.53877	0.208163	1935	0.135529	Livada	H.a.
Call_57	24	6.33333	4.11174	0.171323	1935	0.133237	Livada	H.a.
Call_58	19	6.26316	3.41507	0.17974	1935	0.129411	Livada	H.a.
Call_59	15	6.06667	3.1332	0.20888	1935	0.1209	Livada	H.a.
Call_60	22	6.40909	3.87265	0.17603	1935	0.128086	Livada	H.a.
Call_61	51	6.35294	10.945	0.214608	1930.24	0.132265	Livada	H.a.
Call_62	13	6.30769	4.23474	0.325749	2414.62	0.405385	Rupite	H.a.
Call_63	17	6.47059	5.06129	0.297723	2629.41	0.403824	Rupite	H.a.
Call_64	15	6.4	4.57071	0.304714	2691.33	0.411467	Rupite	H.a.
Call_65	11	5.63636	2.85416	0.259469	2352.73	0.320909	Rupite	H.a.
Call_66	15	6.26667	3.28978	0.219319	2287.33	0.364333	Rupite	H.a.
Call_67	20	6.35	4.76941	0.23847	2282	0.3443	Rupite	H.a.
Call_68	18	6.33333	4.23551	0.235306	2297.78	0.358611	Rupite	H.a.
Call_69	17	6	3.17615	0.186832	2407.06	0.278765	Rupite	H.a.
Call_70	24	6.375	4.78807	0.199503	2377.92	0.320542	Rupite	H.a.
Call_71	19	6.68421	3.86359	0.203347	2353.68	0.296789	Rupite	H.a.
Call_72	19	5.78947	3.65862	0.192559	2376.32	0.275105	Rupite	H.a.
Call_73	24	5.45833	6.13743	0.255726	2661.25	0.291625	Rupite	H.a.
Call_74	32	5.9375	8.74587	0.273308	2680	0.293062	Rupite	H.a.
Call_75	23	5.86957	5.35213	0.232701	2685.65	0.279522	Rupite	H.a.
Call_76	26	6	6.38451	0.245558	2721.92	0.305923	Rupite	H.a.
Call_77	23	5.95652	6.35405	0.276263	2744.35	0.297565	Rupite	H.a.
Call_78	32	6.09375	8.58583	0.268307	2782.5	0.306781	Rupite	H.a.
Call_79	24	5.125	4.51643	0.188185	2483.75	0.289583	Rupite	H.a.
Call_80	20	5.8	3.22944	0.161472	2344.5	0.28595	Rupite	H.a.
Call_81	24	5.45833	3.73665	0.155694	2395	0.341667	Rupite	H.a.
Call_82	22	5.54545	3.44716	0.156689	2402.73	0.338409	Rupite	H.a.
Call_83	12	5.66667	1.94398	0.161998	2402.5	0.273	Rupite	H.a.
Call_84	10	5.8	1.61044	0.161044	2514	0.252	Rupite	H.a.
Call_85	13	5.84615	3.26271	0.250978	2513.08	0.252231	Rupite	H.a.
Call_86	20	6.7	5.41727	0.270863	2522	0.26135	Rupite	H.a.
Call_87	13	6	2.41129	0.185484	2446.92	0.267769	Rupite	H.a.
Call_88	17	6.23529	3.32495	0.195585	2326.47	0.380412	Rupite	H.a.
Call_89	24	6.08333	4.85641	0.20235	2364.58	0.370875	Rupite	H.a.
Call_90	18	6.16667	3.54243	0.196802	2410	0.356278	Rupite	H.a.
Call_91	24	5.70833	5.06168	0.210903	2439.17	0.33725	Rupite	H.a.
Call_92	16	5.125	3.21475	0.200922	2446.88	0.337063	Rupite	H.a.
Call_93	15	5.66667	3.12042	0.208028	2436.67	0.332333	Rupite	H.a.
Call_94	18	5.61111	3.5368	0.196489	2433.89	0.338111	Rupite	H.a.
Call_95	15	5.86667	3.15221	0.210147	2420.67	0.344267	Rupite	H.a.
Call_96	25	6.36	5.21891	0.208756	2448	0.36108	Rupite	H.a.
Call_97	26	6.23077	8.10063	0.311563	2603.85	0.307154	Rupite	H.a.
Call_98	15	6.06667	4.63729	0.309153	2628	0.300933	Rupite	H.a.
Call_99	13	6	3.90602	0.300463	2592.31	0.300077	Rupite	H.a.
Call_100	26	5.92308	8.06776	0.310298	2578.85	0.313038	Rupite	H.a.
Call_101	9	6.44444	2.20138	0.244598	2356.67	0.249444	Rupite	H.a.
Call_102	16	6.125	5.39691	0.337307	2370	0.250813	Rupite	H.a.
Call_103	13	6.15385	4.65821	0.358324	2656.08	0.445923	Rupite	H.a.
Call_104	17	5.82353	5.56742	0.327495	2751.18	0.444206	Rupite	H.a.
Call_105	15	6.2	5.02778	0.335185	2680.47	0.452613	Rupite	H.a.
Call_106	11	5.63636	3.13958	0.285416	2588	0.353	Rupite	H.a.
Call_107	15	6.26667	3.61876	0.241251	2516.07	0.400767	Rupite	H.a.
Call_108	20	6.35	5.24635	0.262318	2510.2	0.37873	Rupite	H.a.
Call_109	18	6.33333	4.65906	0.258837	2527.56	0.394472	Rupite	H.a.
Call_110	17	6	3.49377	0.205516	2647.76	0.306641	Rupite	H.a.
Call_111	24	6.375	5.26688	0.219453	2615.71	0.352596	Rupite	H.a.
Call_112	19	6.68421	4.24995	0.223682	2589.05	0.326468	Rupite	H.a.
Call_113	19	5.78947	4.02448	0.211815	2613.95	0.302616	Rupite	H.a.
Call_114	24	5.75	6.75117	0.281299	2639.88	0.320788	Rupite	H.a.
Call_115	32	5.96875	9.62046	0.300639	2648	0.322369	Rupite	H.a.
Call_116	23	6.26087	5.88734	0.255971	2654.22	0.307474	Rupite	H.a.
Call_117	26	5.65385	7.02296	0.270114	2694.12	0.336515	Rupite	H.a.
Call_118	23	5.30435	6.98945	0.303889	2718.78	0.327322	Rupite	H.a.
Call_119	32	5.6875	9.44441	0.295138	2760.75	0.337459	Rupite	H.a.
Call_120	24	6.20833	4.96807	0.207003	2732.12	0.318542	Rupite	H.a.
Call_121	20	6.35	3.55238	0.177619	2578.95	0.314545	Rupite	H.a.
Call_122	24	6.04167	4.11032	0.171263	2634.5	0.375833	Rupite	H.a.
Call_123	22	6.22727	3.79188	0.172358	2643	0.37225	Rupite	H.a.
Call_124	12	5.91667	2.13838	0.178198	2642.75	0.3003	Rupite	H.a.
Call_125	10	5.7	1.77148	0.177148	2765.4	0.2772	Rupite	H.a.
Call_126	13	6.38462	3.58898	0.276075	2764.38	0.277454	Rupite	H.a.
Call_127	20	6.2	5.959	0.29795	2774.2	0.287485	Rupite	H.a.
Call_128	13	5.61538	2.65242	0.204032	2691.62	0.294546	Rupite	H.a.
Call_129	17	6.23529	3.65745	0.215144	2559.12	0.418453	Rupite	H.a.
Call_130	24	5.875	5.34205	0.222585	2601.04	0.407963	Rupite	H.a.
Call_131	18	6.33333	3.89667	0.216482	2651	0.391906	Rupite	H.a.
Call_132	24	6.375	5.56785	0.231994	2683.08	0.370975	Rupite	H.a.
Call_133	16	6.0625	3.53622	0.221014	2691.56	0.370769	Rupite	H.a.
Call_134	15	6.2	3.43246	0.228831	2680.33	0.365567	Rupite	H.a.
Call_135	18	6.16667	3.89048	0.216138	2677.28	0.371922	Rupite	H.a.
Call_136	15	5.93333	3.46743	0.231162	2662.73	0.378693	Rupite	H.a.
Call_137	25	6.08	5.7408	0.229632	2692.8	0.397188	Rupite	H.a.
Call_138	26	5.38462	8.91069	0.342719	2829.62	0.337869	Rupite	H.a.
Call_139	15	5.53333	5.10102	0.340068	2730.8	0.331027	Rupite	H.a.
Call_140	13	5.53846	4.29662	0.330509	2851.54	0.330085	Rupite	H.a.
Call_141	26	5.80769	8.87454	0.341328	2836.73	0.344342	Rupite	H.a.
Call_142	9	6.11111	2.42152	0.269058	2592.33	0.274389	Rupite	H.a.
Call_143	16	6.75	5.9366	0.371038	2607	0.275894	Rupite	H.a.
Call_144	16	6.5	2.94263	0.183914	2065.62	0.240375	Ruzhdak	H.a.
Call_145	17	6.70588	3.17928	0.187016	2063.53	0.247176	Ruzhdak	H.a.
Call_146	22	6.36364	4.08798	0.185817	2096.82	0.256545	Ruzhdak	H.a.
Call_147	15	5.93333	2.93246	0.195497	2132	0.26	Ruzhdak	H.a.
Call_148	13	6.23077	2.53719	0.195168	2122.31	0.310385	Ruzhdak	H.a.
Call_149	13	6.23077	2.48637	0.191259	2154.62	0.256462	Ruzhdak	H.a.
Call_150	14	6.85714	2.72254	0.194467	2205	0.293571	Ruzhdak	H.a.
Call_151	13	6.76923	2.24681	0.172832	2201.54	0.301692	Ruzhdak	H.a.
Call_152	12	6.41667	2.2124	0.184367	2595	0.284417	Ruzhdak	H.a.
Call_153	13	6.30769	3.78048	0.290806	2655.38	0.381692	Ruzhdak	H.a.
Call_154	10	7.3	2.767	0.2767	2731	0.3898	Ruzhdak	H.a.
Call_155	11	6.81818	2.80675	0.255159	2803.64	0.366636	Ruzhdak	H.a.
Call_156	32	6.75	8.84587	0.276433	2586.56	0.261563	Ruzhdak	H.a.
Call_157	15	6.6	3.98428	0.265619	2618	0.345733	Ruzhdak	H.a.
Call_158	12	6.16667	3.49188	0.29099	2498.33	0.241167	Ruzhdak	H.a.
Call_159	12	5.83333	3.65287	0.304406	2487.5	0.240167	Ruzhdak	H.a.
Call_160	13	6.76923	4.02992	0.309994	2501.54	0.253538	Ruzhdak	H.a.
Call_161	13	6	3.73533	0.287333	2506.92	0.272615	Ruzhdak	H.a.
Call_162	14	6	3.78276	0.270197	2527.86	0.2495	Ruzhdak	H.a.
Call_163	18	6	2.76685	0.153714	2590.56	0.377889	Ruzhdak	H.a.
Call_164	23	6.52174	3.83421	0.166705	2362.17	0.306217	Ruzhdak	H.a.
Call_165	11	5.81818	1.94042	0.176402	2329.09	0.285182	Ruzhdak	H.a.
Call_166	18	5.55556	3.21339	0.178522	2346.67	0.284	Ruzhdak	H.a.
Call_167	20	5.1	3.57939	0.178969	2314.5	0.28295	Ruzhdak	H.a.
Call_168	19	5.42105	3.43553	0.180817	2193.68	0.297842	Ruzhdak	H.a.
Call_169	14	5.21429	2.67773	0.191266	2162.86	0.2775	Ruzhdak	H.a.
Call_170	15	5.2	2.82052	0.188035	2178	0.272067	Ruzhdak	H.a.
Call_171	24	5.41667	4.57968	0.19082	2178.75	0.281583	Ruzhdak	H.a.
Call_172	20	5.3	3.86166	0.193083	2118.5	0.30265	Ruzhdak	H.a.
Call_173	15	5	2.7697	0.184647	2140	0.303333	Ruzhdak	H.a.
Call_174	13	6.92308	4.2191	0.324546	2622.31	0.277692	Ruzhdak	H.a.
Call_175	19	6.31579	3.59706	0.189319	2173.68	0.272	Ruzhdak	H.a.
Call_176	30	6.26667	5.61151	0.18705	2158	0.2657	Ruzhdak	H.a.
Call_177	16	5.625	2.95835	0.184897	2157.5	0.246625	Ruzhdak	H.a.
Call_178	18	5.44444	3.34679	0.185933	2258.89	0.312	Ruzhdak	H.a.
Call_179	17	5.82353	3.86403	0.227296	2357.65	0.273529	Ruzhdak	H.a.
Call_180	18	6.66667	4.25223	0.236235	2336.67	0.285778	Ruzhdak	H.a.
Call_181	16	6.375	3.82229	0.238893	2349.38	0.285313	Ruzhdak	H.a.
Call_182	16	6.5	3.68537	0.230336	2332.5	0.326375	Ruzhdak	H.a.
Call_183	13	6.23077	2.88592	0.221994	2344.62	0.290923	Ruzhdak	H.a.
Call_184	19	6.73684	4.5534	0.239653	2351.05	0.297474	Ruzhdak	H.a.
Call_185	16	5.5	3.23689	0.202306	2272.19	0.264412	Ruzhdak	H.a.
Call_186	17	5.05882	3.49721	0.205718	2269.88	0.271894	Ruzhdak	H.a.
Call_187	22	5.40909	4.49678	0.204399	2306.5	0.2822	Ruzhdak	H.a.
Call_188	15	5.2	3.22571	0.215047	2345.2	0.286	Ruzhdak	H.a.
Call_189	13	5.30769	2.79091	0.214685	2334.54	0.341423	Ruzhdak	H.a.
Call_190	13	5.46154	2.73501	0.210385	2370.08	0.282108	Ruzhdak	H.a.
Call_191	14	5.28571	2.99479	0.213914	2425.5	0.322929	Ruzhdak	H.a.
Call_192	13	5.30769	2.47149	0.190115	2421.69	0.331862	Ruzhdak	H.a.
Call_193	12	5	2.43364	0.202803	2754.5	0.312858	Ruzhdak	H.a.
Call_194	13	6.53846	4.15853	0.319887	2582.46	0.419862	Ruzhdak	H.a.
Call_195	10	6.2	3.0437	0.30437	2644.1	0.42878	Ruzhdak	H.a.
Call_196	11	6.45455	3.08743	0.280675	2684	0.4033	Ruzhdak	H.a.
Call_197	32	6.25	9.73046	0.304077	2776.47	0.287719	Ruzhdak	H.a.
Call_198	15	5.66667	4.38271	0.292181	2573.13	0.380307	Ruzhdak	H.a.
Call_199	12	5.5	3.84107	0.320089	2748.17	0.265283	Ruzhdak	H.a.
Call_200	12	5.41667	4.01816	0.334846	2736.25	0.264183	Ruzhdak	H.a.
Call_201	13	6	4.43291	0.340993	2751.69	0.278892	Ruzhdak	H.a.
Call_202	13	6.61538	4.10886	0.316066	2757.62	0.299877	Ruzhdak	H.a.
Call_203	14	6.35714	4.16104	0.297217	2780.64	0.27445	Ruzhdak	H.a.
Call_204	18	6.55556	3.04353	0.169085	2791.83	0.415678	Ruzhdak	H.a.
Call_205	23	6.30435	4.21763	0.183375	2598.39	0.336839	Ruzhdak	H.a.
Call_206	11	6.90909	2.13446	0.194042	2562	0.3137	Ruzhdak	H.a.
Call_207	18	6.55556	3.53473	0.196374	2581.33	0.3124	Ruzhdak	H.a.
Call_208	20	6.7	3.93733	0.196866	2545.95	0.311245	Ruzhdak	H.a.
Call_209	19	6.31579	3.77908	0.198899	2413.05	0.327626	Ruzhdak	H.a.
Call_210	14	6	2.9455	0.210393	2379.14	0.30525	Ruzhdak	H.a.
Call_211	15	6.13333	3.10257	0.206838	2395.8	0.299273	Ruzhdak	H.a.
Call_212	24	6.45833	5.03765	0.209902	2396.62	0.309742	Ruzhdak	H.a.
Call_213	20	6.8	4.24783	0.212391	2330.35	0.332915	Ruzhdak	H.a.
Call_214	15	6.33333	3.04667	0.203111	2354	0.333667	Ruzhdak	H.a.
Call_215	13	6.92308	4.64101	0.357001	2630.69	0.305462	Ruzhdak	H.a.
Call_216	19	6.73684	3.95677	0.208251	2391.05	0.2992	Ruzhdak	H.a.
Call_217	30	6.8	6.17266	0.205755	2373.8	0.29227	Ruzhdak	H.a.
Call_218	16	6.0625	3.25418	0.203387	2373.25	0.271288	Ruzhdak	H.a.
Call_219	18	6.33333	3.68147	0.204526	2484.78	0.3432	Ruzhdak	H.a.
Call_220	17	6.23529	4.25043	0.250025	2593.41	0.300882	Ruzhdak	H.a.
Call_221	18	5.88889	4.67745	0.259858	2570.33	0.314356	Ruzhdak	H.a.
Call_222	16	6.0625	4.20452	0.262782	2584.31	0.313844	Ruzhdak	H.a.
Call_223	16	6.5	4.05391	0.253369	2565.75	0.359012	Ruzhdak	H.a.
Call_224	13	6.30769	3.17451	0.244193	2579.08	0.320015	Ruzhdak	H.a.
Call_225	19	5.57895	5.00874	0.263618	2586.16	0.327221	Ruzhdak	H.a.
Call_226	35	7.82857	8.65793	0.247369	2515.71	0.188086	Arkutino	H.o.
Call_227	52	7.92308	12.5912	0.242138	2529.81	0.189808	Arkutino	H.o.
Call_228	29	7.96552	6.86748	0.23681	2526.55	0.186379	Arkutino	H.o.
Call_229	38	7.81579	8.87599	0.233579	2527.37	0.184474	Arkutino	H.o.
Call_230	24	8	5.77453	0.240605	2529.58	0.189917	Arkutino	H.o.
Call_231	18	7.61111	4.6611	0.25895	2524.44	0.182778	Arkutino	H.o.
Call_232	32	7.59375	6.68884	0.209026	2337.19	0.168562	Arkutino	H.o.
Call_233	30	7.5	6.35085	0.211695	2346	0.164367	Arkutino	H.o.
Call_234	31	7.45161	7.24647	0.233757	2314.84	0.159129	Arkutino	H.o.
Call_235	53	8.33962	12.6418	0.238524	2215.66	0.191962	Arkutino	H.o.
Call_236	46	8.19565	10.6263	0.231006	2392.17	0.199217	Arkutino	H.o.
Call_237	55	7.58182	12.7306	0.231466	2462.73	0.203473	Arkutino	H.o.
Call_238	26	7.88462	5.74306	0.220887	2467.69	0.203385	Arkutino	H.o.
Call_239	35	7.97143	8.66215	0.249843	2540.57	0.191029	Arkutino	H.o.
Call_240	24	7.75	5.59921	0.243012	2554.58	0.189333	Arkutino	H.o.
Call_241	52	7.86538	12.7171	0.24456	2554.81	0.190673	Arkutino	H.o.
Call_242	29	7.65517	6.93615	0.239178	2551.52	0.186966	Arkutino	H.o.
Call_243	38	7.47368	8.96475	0.235914	2552.34	0.186921	Arkutino	H.o.
Call_244	18	6.33333	5.12721	0.284845	2776.89	0.201056	Arkutino	H.o.
Call_245	32	6.40625	7.35772	0.229929	2570.91	0.185419	Arkutino	H.o.
Call_246	30	7.83333	6.98594	0.232865	2580.6	0.180803	Arkutino	H.o.
Call_247	31	7.90323	7.97112	0.257133	2546.32	0.175042	Arkutino	H.o.
Call_248	53	7.92453	13.9059	0.262376	2437.23	0.211158	Arkutino	H.o.
Call_249	46	7.84783	11.6889	0.254107	2631.39	0.219139	Arkutino	H.o.
Call_250	55	7.76364	14.0037	0.254613	2709	0.22382	Arkutino	H.o.
Call_251	26	7.46154	6.31737	0.242976	2714.46	0.223723	Arkutino	H.o.
Call_252	35	7.48571	9.52372	0.272106	2767.29	0.2079	Arkutino	H.o.
Call_253	24	8.125	6.35198	0.264666	2782.54	0.206067	Arkutino	H.o.
Call_254	52	8.11538	13.8503	0.266352	2782.79	0.207562	Arkutino	H.o.
Call_255	29	7.75862	7.55423	0.260491	2779.21	0.203538	Arkutino	H.o.
Call_256	38	7.57895	9.76359	0.256937	2780.11	0.203442	Arkutino	H.o.
Call_257	56	7.78571	10.3334	0.184525	2409.29	0.204643	Arkutino	H.o.
Call_258	37	7.97297	6.5369	0.176673	2413.24	0.198784	Arkutino	H.o.
Call_259	14	7.57143	2.56952	0.183537	2417.14	0.1995	Arkutino	H.o.
Call_260	37	7.89189	6.9529	0.187916	2415.41	0.198703	Arkutino	H.o.
Call_261	40	7.9	7.52561	0.18814	2423.25	0.204775	Arkutino	H.o.
Call_262	29	8.17241	5.0546	0.174297	2430	0.202862	Arkutino	H.o.
Call_263	15	7.8	2.68327	0.178885	2424	0.203267	Arkutino	H.o.
Call_264	35	7.82857	6.53402	0.186686	2414.57	0.2112	Arkutino	H.o.
Call_265	38	8.15789	7.92254	0.208488	2420.53	0.203237	Arkutino	H.o.
Call_266	30	8.06667	5.12139	0.170713	2427	0.198767	Arkutino	H.o.
Call_267	56	7.78571	11.3668	0.202978	2650.21	0.225107	Arkutino	H.o.
Call_268	37	7.97297	7.19059	0.19434	2654.57	0.218662	Arkutino	H.o.
Call_269	14	7.57143	2.82647	0.201891	2658.86	0.21945	Arkutino	H.o.
Call_270	37	7.89189	7.64819	0.206708	2656.95	0.218573	Arkutino	H.o.
Call_271	40	7.9	8.27817	0.206954	2665.57	0.225252	Arkutino	H.o.
Call_272	29	8.17241	5.56006	0.191726	2673	0.223148	Arkutino	H.o.
Call_273	15	7.8	2.9516	0.196773	2666.4	0.223593	Arkutino	H.o.
Call_274	35	7.82857	7.18742	0.205355	2656.03	0.23232	Arkutino	H.o.
Call_275	38	8.15789	8.71479	0.229337	2662.58	0.223561	Arkutino	H.o.
Call_276	30	8.06667	5.63353	0.187784	2669.7	0.218643	Arkutino	H.o.
Call_277	49	6.20408	9.17708	0.187287	2154.08	0.165776	Dobrusha	H.o.
Call_278	58	6.24138	10.9376	0.18858	2168.97	0.173379	Dobrusha	H.o.
Call_279	38	8	6.02526	0.15856	2671.86	0.520334	Dobrusha	H.o.
Call_280	16	7.9375	2.97678	0.18511	2156.25	0.168	Dobrusha	H.o.
Call_281	17	8.17647	3.03376	0.146884	2271.18	0.177765	Dobrusha	H.o.
Call_282	40	7.7	6.96905	0.156237	2660.67	0.485469	Dobrusha	H.o.
Call_283	36	8.58333	7.28784	0.167603	2287.65	0.18008	Dobrusha	H.o.
Call_284	32	8.21875	5.23949	0.154073	2279.64	0.170132	Dobrusha	H.o.
Call_285	29	7.37931	4.38763	0.151293	2685.67	0.367481	Dobrusha	H.o.
Call_286	31	6.71875	4.54624	0.158639	2339.38	0.173616	Dobrusha	H.o.
Call_287	32	6.75	5.02736	0.171457	2337.69	0.176315	Dobrusha	H.o.
Call_288	42	7.61905	7.19403	0.167335	2436.88	0.578909	Dobrusha	H.o.
Call_289	30	7.2	4.45694	0.188203	2267.76	0.181501	Dobrusha	H.o.
Call_290	52	7.67308	8.64081	0.162979	2406.2	0.462539	Dobrusha	H.o.
Call_291	31	7.54839	7.10154	0.229082	2268.54	0.162312	Dobrusha	H.o.
Call_292	25	7.36	4.51992	0.180797	2307.6	0.17648	Dobrusha	H.o.
Call_293	30	7.7	6.22383	0.207461	2299.08	0.167654	Dobrusha	H.o.
Call_294	24	6.95833	3.54752	0.152562	2311.12	0.174773	Dobrusha	H.o.
Call_295	30	7.2	4.30828	0.147368	2309.4	0.174291	Dobrusha	H.o.
Call_296	36	7.80556	8.48477	0.241163	2461.92	0.191213	Dobrusha	H.o.
Call_297	40	7.675	5.23873	0.130968	2318.12	0.328552	Dobrusha	H.o.
Call_298	32	6.40625	7.21057	0.22533	2519.49	0.189127	Dobrusha	H.o.
Call_299	49	6.10204	8.25937	0.168559	1938.67	0.149198	Dobrusha	H.o.
Call_300	58	6.13793	9.84386	0.169722	1952.07	0.156041	Dobrusha	H.o.
Call_301	26	6.61538	3.57165	0.137371	1986.92	0.148985	Dobrusha	H.o.
Call_302	17	7	2.82436	0.166139	1940.29	0.151571	Dobrusha	H.o.
Call_303	19	7.10526	2.51617	0.13243	2046.32	0.160153	Dobrusha	H.o.
Call_304	20	6.65	2.72003	0.136002	2037.15	0.15786	Dobrusha	H.o.
Call_305	18	6.33333	2.59386	0.144103	2043	0.1604	Dobrusha	H.o.
Call_306	17	5.88235	2.28554	0.134444	2034.53	0.151518	Dobrusha	H.o.
Call_307	19	6.42105	3.12505	0.164476	2084.68	0.156647	Dobrusha	H.o.
Call_308	20	6.25	2.9222	0.14611	2081.7	0.15462	Dobrusha	H.o.
Call_309	16	5.625	2.31963	0.144977	2085.75	0.157219	Dobrusha	H.o.
Call_310	21	5.95238	2.93378	0.139704	2082.86	0.1584	Dobrusha	H.o.
Call_311	22	6.18182	3.46018	0.157281	2047.09	0.162205	Dobrusha	H.o.
Call_312	26	6.48	3.87051	0.147289	2044.44	0.157248	Dobrusha	H.o.
Call_313	21	6.77273	3.11194	0.148368	2076.55	0.159218	Dobrusha	H.o.
Call_314	25	7.08	4.06793	0.162717	2076.84	0.158832	Dobrusha	H.o.
Call_315	15	6.86667	2.39699	0.159799	2100.6	0.15948	Dobrusha	H.o.
Call_316	12	6.75	1.59602	0.133002	2099.25	0.158025	Dobrusha	H.o.
Call_317	15	6.6	1.93873	0.129248	2095.2	0.15846	Dobrusha	H.o.
Call_318	19	6.94737	2.79916	0.147324	2106	0.160532	Dobrusha	H.o.
Call_319	20	6.9	2.84983	0.142492	2089.8	0.15822	Dobrusha	H.o.
Call_320	16	7.1875	2.10172	0.131357	2100.94	0.158962	Dobrusha	H.o.
Call_321	16	7.9375	2.78588	0.174118	2065	0.287	Dobrusha	H.o.
Call_322	17	8.11765	2.79452	0.164384	2070.59	0.295824	Dobrusha	H.o.
Call_323	60	8.41667	11.7838	0.196396	2090.17	0.247733	Dobrusha	H.o.
Call_324	38	8.57895	7.10629	0.187008	2103.42	0.259763	Dobrusha	H.o.
Call_325	32	8.78125	6.936	0.21675	2086.25	0.258719	Dobrusha	H.o.
Call_326	31	8.6129	6.42996	0.207418	2091.94	0.263903	Dobrusha	H.o.
Call_327	28	8.42857	5.69256	0.203306	2099.29	0.302464	Dobrusha	H.o.
Call_328	73	8.58904	16.4628	0.225518	2106.71	0.29874	Dobrusha	H.o.
Call_329	16	8.5	3.06447	0.191529	2271.5	0.3157	Dobrusha	H.o.
Call_330	17	8.35294	3.07397	0.180822	2277.65	0.325406	Dobrusha	H.o.
Call_331	60	8.56667	10.6054	0.176757	1881.15	0.22296	Dobrusha	H.o.
Call_332	38	8.18421	6.39566	0.168307	1893.08	0.233787	Dobrusha	H.o.
Call_333	32	8.375	6.2424	0.195075	1877.62	0.232847	Dobrusha	H.o.
Call_334	31	8.48387	5.78696	0.186676	1882.74	0.237513	Dobrusha	H.o.
Call_335	28	8.5	5.1233	0.182975	1889.36	0.272218	Dobrusha	H.o.
Call_336	73	8.31507	14.8165	0.202966	1896.04	0.268866	Dobrusha	H.o.
Call_337	39	7.61538	5.82261	0.149298	2538.46	0.459513	Plovdiv	H.o.
Call_338	36	7.38889	5.22367	0.145102	2590.56	0.506722	Plovdiv	H.o.
Call_339	38	7.44737	5.90712	0.155451	2619.47	0.510132	Plovdiv	H.o.
Call_340	44	7.61364	6.8324	0.155282	2610.91	0.476795	Plovdiv	H.o.
Call_341	49	7.57143	7.88335	0.160885	2597.14	0.485898	Plovdiv	H.o.
Call_342	37	7.43243	5.49316	0.148464	2616.49	0.526351	Plovdiv	H.o.
Call_343	45	7.35556	6.36409	0.141424	2598.67	0.464444	Plovdiv	H.o.
Call_344	52	7.61538	8.81715	0.169561	2458.46	0.459827	Plovdiv	H.o.
Call_345	36	7.47222	6.58438	0.182899	2436.11	0.426722	Plovdiv	H.o.
Call_346	37	7.72973	6.71632	0.181522	2484.05	0.49473	Plovdiv	H.o.
Call_347	29	7.27586	4.3016	0.148331	2636.55	0.360276	Plovdiv	H.o.
Call_348	37	7.51351	5.15572	0.139344	2611.08	0.377838	Plovdiv	H.o.
Call_349	40	7.675	5.9396	0.14849	2628.25	0.3579	Plovdiv	H.o.
Call_350	41	7.58537	5.69955	0.139013	2617.56	0.365659	Plovdiv	H.o.
Call_351	39	7.20513	5.85335	0.150086	2613.59	0.385333	Plovdiv	H.o.
Call_352	51	7.58824	6.66798	0.130745	2414.51	0.536588	Plovdiv	H.o.
Call_353	49	7.44898	8.43497	0.172142	2264.69	0.611408	Plovdiv	H.o.
Call_354	42	7.61905	7.34085	0.174782	2486.9	0.578929	Plovdiv	H.o.
Call_355	72	7.375	10.9963	0.152727	2665.83	0.400417	Plovdiv	H.o.
Call_356	39	7.61538	5.24035	0.134368	2284.62	0.413562	Plovdiv	H.o.
Call_357	36	7.38889	4.7013	0.130592	2331.5	0.45605	Plovdiv	H.o.
Call_358	38	7.44737	5.31641	0.139905	2357.53	0.459118	Plovdiv	H.o.
Call_359	44	7.61364	6.14916	0.139754	2349.82	0.429116	Plovdiv	H.o.
Call_360	49	7.57143	7.09501	0.144796	2337.43	0.437308	Plovdiv	H.o.
Call_361	37	7.43243	4.94384	0.133617	2354.84	0.473716	Plovdiv	H.o.
Call_362	45	7.35556	5.72768	0.127282	2338.8	0.418	Plovdiv	H.o.
Call_363	52	7.61538	7.93543	0.152605	2212.62	0.413844	Plovdiv	H.o.
Call_364	36	7.47222	5.92594	0.164609	2192.5	0.38405	Plovdiv	H.o.
Call_365	37	7.72973	6.04469	0.16337	2235.65	0.445257	Plovdiv	H.o.
Call_366	29	7.27586	3.87144	0.133498	2372.9	0.324248	Plovdiv	H.o.
Call_367	37	7.51351	4.64015	0.125409	2349.97	0.340054	Plovdiv	H.o.
Call_368	40	7.675	5.34564	0.133641	2365.43	0.32211	Plovdiv	H.o.
Call_369	41	7.58537	5.12959	0.125112	2355.8	0.329093	Plovdiv	H.o.
Call_370	39	7.20513	5.26801	0.135077	2352.23	0.3468	Plovdiv	H.o.
Call_371	51	7.58824	6.00118	0.11767	2173.06	0.482929	Plovdiv	H.o.
Call_372	49	7.44898	7.59147	0.154928	2038.22	0.550267	Plovdiv	H.o.
Call_373	42	7.54762	6.60676	0.157304	2238.21	0.521036	Plovdiv	H.o.
Call_374	72	7.56944	9.89671	0.137454	2399.25	0.360375	Plovdiv	H.o.
Call_375	24	8.25	3.60848	0.150353	2128.33	0.194917	Plovdiv	H.o.
Call_376	21	7.57143	3.66402	0.174477	2150	0.208429	Plovdiv	H.o.
Call_377	42	7.83333	6.79351	0.16175	2178.57	0.195548	Plovdiv	H.o.
Call_378	27	7.59259	4.57331	0.169382	2130	0.19763	Plovdiv	H.o.
Call_379	20	7.4	3.14223	0.157112	2150.5	0.18415	Plovdiv	H.o.
Call_380	34	8	5.31434	0.156304	2156.18	0.181588	Plovdiv	H.o.
Call_381	29	8.10345	4.5433	0.156666	2170.69	0.191448	Plovdiv	H.o.
Call_382	24	8.375	3.91221	0.163009	2170.83	0.188708	Plovdiv	H.o.
Call_383	24	7.54167	3.96933	0.165389	2341.17	0.214408	Plovdiv	H.o.
Call_384	21	7.61905	4.03042	0.191925	2365	0.229271	Plovdiv	H.o.
Call_385	42	8.09524	7.47286	0.177925	2396.43	0.215102	Plovdiv	H.o.
Call_386	27	8.25926	5.03064	0.18632	2343	0.217393	Plovdiv	H.o.
Call_387	20	8.2	3.45645	0.172823	2365.55	0.202565	Plovdiv	H.o.
Call_388	34	8	5.84577	0.171935	2371.79	0.199747	Plovdiv	H.o.
Call_389	29	7.75862	4.99763	0.172332	2387.76	0.210593	Plovdiv	H.o.
Call_390	24	7.41667	4.30343	0.17931	2387.92	0.207579	Plovdiv	H.o.

## Sheet: Mean values by male
Male_ID	Call_count	Pulse_count	Call_group_duration	Call_period	Peak_frequency	Entropy	Site	Species
L_1	10.6667	6.21515	1.99866	0.187105	1873.09	0.143575	Livada	H.a.
L_2	51	6.32353	11.553	0.22653	2037.47	0.139613	Livada	H.a.
L_3	36.3333	6.36537	7.26827	0.199802	1921.62	0.146548	Livada	H.a.
L_4	12.6667	6.28846	2.278	0.179581	1862.31	0.135887	Livada	H.a.
L_5	29.5	6.33908	6.29437	0.213372	1935	0.130112	Livada	H.a.
L_6	14	6.21429	2.43055	0.173611	1854	0.125614	Livada	H.a.
L_7	14.5	6.27143	2.46232	0.170058	1856.89	0.124751	Livada	H.a.
L_8	14.5	6.34286	2.22629	0.15342	1935	0.128106	Livada	H.a.
L_9	15	6.16667	3.19089	0.212726	1935	0.12936	Livada	H.a.
L_10	24.3333	6.26111	5.41895	0.222875	1881.77	0.136565	Livada	H.a.
L_11	25.5	6.42593	4.9434	0.192607	1935	0.128752	Livada	H.a.
L_12	16.5	6.36949	2.62738	0.15915	1976.36	0.156689	Livada	H.a.
L_13	17	6.67647	2.8161	0.165653	1856.38	0.125153	Livada	H.a.
L_14	16	6.28125	2.83275	0.177047	1935	0.137306	Livada	H.a.
L_15	16	6.1875	2.64336	0.16521	1935	0.128419	Livada	H.a.
L_16	17	6.41176	3.22892	0.189937	1935	0.130553	Livada	H.a.
L_17	19	6.17544	4.35491	0.229206	1933.58	0.129379	Livada	H.a.
L_18	18.6667	6.37622	3.14785	0.168663	1911.16	0.137275	Livada	H.a.
L_19	18	6.25926	3.54069	0.196705	1935	0.13495	Livada	H.a.
L_20	22	6.37879	3.94195	0.17918	2013.48	0.142294	Livada	H.a.
L_21	20	6.35	3.65857	0.182928	1945.65	0.138135	Livada	H.a.
L_22	21	6.5119	3.94367	0.187794	1937.68	0.140443	Livada	H.a.
L_23	21	6.55556	4.39602	0.209334	1933.71	0.1304	Livada	H.a.
L_24	22	6.31818	4.7344	0.2152	1929.48	0.132464	Livada	H.a.
Rp_1	10	5.75	1.69096	0.169096	2639.7	0.2646	Rupite	H.a.
Rp_2	9	6.27778	2.31145	0.256828	2474.5	0.261917	Rupite	H.a.
Rp_3	32	6.01562	8.66585	0.270808	2731.25	0.299922	Rupite	H.a.
Rp_4	32	5.82812	9.53243	0.297889	2704.38	0.329914	Rupite	H.a.
Rp_5	11	5.63636	2.99687	0.272443	2470.36	0.336955	Rupite	H.a.
Rp_6	12	5.79167	2.04118	0.170098	2522.62	0.28665	Rupite	H.a.
Rp_7	26	5.9359	7.73045	0.297325	2625.6	0.318903	Rupite	H.a.
Rp_8	25.3333	6.14667	5.78141	0.227982	2620.91	0.35473	Rupite	H.a.
Rp_9	26	5.59615	8.89261	0.342024	2833.17	0.341106	Rupite	H.a.
Rp_10	24	5.86111	4.7203	0.196679	2408.75	0.327	Rupite	H.a.
Rp_11	24	5.86111	6.05183	0.252159	2638.94	0.321669	Rupite	H.a.
Rp_12	23	5.91304	5.85309	0.254482	2715	0.288543	Rupite	H.a.
Rp_13	23	5.78261	6.4384	0.27993	2686.5	0.317398	Rupite	H.a.
Rp_14	24	6.15278	5.29266	0.220527	2672.08	0.365826	Rupite	H.a.
Rp_15	24	5.73611	4.30288	0.179287	2489.56	0.351583	Rupite	H.a.
Rp_16	13	6	4.39653	0.338194	2640.74	0.393797	Rupite	H.a.
Rp_17	15	6	4.76967	0.317978	2683.38	0.347809	Rupite	H.a.
Rp_18	15	6.13333	3.50622	0.233748	2619.71	0.381676	Rupite	H.a.
Rp_19	15	5.93333	3.18747	0.212498	2381.56	0.346978	Rupite	H.a.
Rp_20	13	6.07692	3.5859	0.275839	2623.26	0.276587	Rupite	H.a.
Rp_21	13.6667	5.93846	3.36383	0.241567	2606.34	0.33831	Rupite	H.a.
Rp_22	20	6.16667	3.85041	0.192521	2401.82	0.314932	Rupite	H.a.
Rp_23	20	6.41667	5.54087	0.277044	2602.13	0.309188	Rupite	H.a.
Rp_24	22	5.88636	3.61952	0.164524	2522.86	0.35533	Rupite	H.a.
Rp_25	18	6.27778	4.00755	0.222642	2542.02	0.374146	Rupite	H.a.
Rp_26	18	6.03704	3.91276	0.217376	2457.15	0.362954	Rupite	H.a.
Rp_27	19	6.23684	3.76111	0.197953	2365	0.285947	Rupite	H.a.
Rp_28	19	6.23684	4.13722	0.217748	2601.5	0.314542	Rupite	H.a.
Rp_29	16.3333	5.8076	3.46947	0.21236	2565.85	0.375428	Rupite	H.a.
Rp_30	17	6.07843	3.33162	0.195978	2460.43	0.321939	Rupite	H.a.
Rp_31	17	6.14706	5.31435	0.312609	2690.29	0.424015	Rupite	H.a.
Rp_32	16	6.4375	5.66676	0.354172	2488.5	0.263353	Rupite	H.a.
Rz_1	10.3333	6.80303	2.64839	0.258371	2645.7	0.377427	Ruzhdak	H.a.
Rz_2	11	6.36364	2.61153	0.237412	2605.58	0.351706	Ruzhdak	H.a.
Rz_3	32	6.5	9.28816	0.290255	2681.52	0.274641	Ruzhdak	H.a.
Rz_4	30	6.53333	5.89209	0.196403	2265.9	0.278985	Ruzhdak	H.a.
Rz_5	13	6.41026	2.42346	0.18642	2159.49	0.289513	Ruzhdak	H.a.
Rz_6	12	5.63889	2.82904	0.235753	2699.22	0.287519	Ruzhdak	H.a.
Rz_7	12	5.80556	3.72097	0.310081	2574.03	0.248506	Ruzhdak	H.a.
Rz_8	17.6667	6.22856	3.99412	0.240842	2404.89	0.292135	Ruzhdak	H.a.
Rz_9	18.3333	6.27348	4.44092	0.261587	2521.7	0.317435	Ruzhdak	H.a.
Rz_10	13	5.66667	2.80395	0.215688	2349.74	0.304818	Ruzhdak	H.a.
Rz_11	13	5.80769	2.823	0.217154	2500.38	0.325938	Ruzhdak	H.a.
Rz_12	13	6.76923	4.37494	0.336534	2694.15	0.302669	Ruzhdak	H.a.
Rz_13	15	5.91111	3.38082	0.225388	2365.07	0.297244	Ruzhdak	H.a.
Rz_14	15	5.51111	2.87896	0.191931	2224	0.303022	Ruzhdak	H.a.
Rz_15	15	5.9	3.74264	0.249509	2484.47	0.33979	Ruzhdak	H.a.
Rz_16	14	6.40476	3.55545	0.25396	2504.5	0.272507	Ruzhdak	H.a.
Rz_17	14	5.5	2.87268	0.205191	2322.5	0.301893	Ruzhdak	H.a.
Rz_18	20	5.7	3.79279	0.18964	2326.32	0.298948	Ruzhdak	H.a.
Rz_19	19.3333	6.37193	4.60332	0.238554	2422.52	0.319203	Ruzhdak	H.a.
Rz_20	19	6.01754	3.60389	0.189678	2260.14	0.299156	Ruzhdak	H.a.
Rz_21	18.5	6.31287	4.31711	0.234055	2480.69	0.306778	Ruzhdak	H.a.
Rz_22	18	6.51852	3.82281	0.212378	2467.59	0.313793	Ruzhdak	H.a.
Rz_23	18	5.85185	3.20124	0.177847	2465.8	0.337226	Ruzhdak	H.a.
Rz_24	17.5	6.35294	2.97306	0.170365	2327.04	0.312533	Ruzhdak	H.a.
Rz_25	16	6.0625	2.95049	0.184406	2111.56	0.2435	Ruzhdak	H.a.
Rz_26	16	6.45833	3.85386	0.240866	2415.88	0.323567	Ruzhdak	H.a.
Rz_27	16	5.78125	3.24554	0.202846	2322.72	0.26785	Ruzhdak	H.a.
Rz_28	17	5.44118	3.68062	0.216507	2313.76	0.272712	Ruzhdak	H.a.
Rz_29	16.5	6.1489	4.22748	0.256404	2588.86	0.307363	Ruzhdak	H.a.
A_1	35	7.7619	8.94793	0.256439	2607.86	0.195671	Arkutino	H.o.
A_2	52	7.96795	13.0528	0.251016	2622.47	0.196014	Arkutino	H.o.
A_3	29	7.7931	7.11929	0.245493	2619.09	0.192294	Arkutino	H.o.
A_4	38	7.62281	9.20144	0.242143	2619.94	0.191612	Arkutino	H.o.
A_5	24	7.95833	5.90857	0.249428	2622.24	0.195106	Arkutino	H.o.
A_6	18	6.97222	4.89416	0.271898	2650.67	0.191917	Arkutino	H.o.
A_7	32	7	7.02328	0.219478	2454.05	0.176991	Arkutino	H.o.
A_8	30	7.66667	6.66839	0.22228	2463.3	0.172585	Arkutino	H.o.
A_9	31	7.67742	7.60879	0.245445	2430.58	0.167085	Arkutino	H.o.
A_10	53	8.13208	13.2738	0.25045	2326.44	0.20156	Arkutino	H.o.
A_11	46	8.02174	11.1576	0.242556	2511.78	0.209178	Arkutino	H.o.
A_12	55	7.67273	13.3672	0.24304	2585.86	0.213646	Arkutino	H.o.
A_13	26	7.67308	6.03021	0.231931	2591.08	0.213554	Arkutino	H.o.
A_14	56	7.78571	10.8501	0.193751	2529.75	0.214875	Arkutino	H.o.
A_15	37	7.94595	6.89346	0.18631	2494.41	0.205383	Arkutino	H.o.
A_16	14	7.57143	2.698	0.192714	2538	0.209475	Arkutino	H.o.
A_17	15	7.8	2.81743	0.187829	2545.2	0.21343	Arkutino	H.o.
A_18	39	7.8973	7.81732	0.200601	2581.92	0.2162	Arkutino	H.o.
A_19	29	8.17241	5.30733	0.183011	2551.5	0.213005	Arkutino	H.o.
A_20	35	7.82857	6.86072	0.196021	2535.3	0.22176	Arkutino	H.o.
A_21	38	8.15789	8.31867	0.218912	2541.55	0.213399	Arkutino	H.o.
A_22	30	8.06667	5.37746	0.179249	2548.35	0.208705	Arkutino	H.o.
D_1	49	6.15306	8.71823	0.177923	2046.38	0.157487	Dobrusha	H.o.
D_2	58	6.18966	10.3907	0.179151	2060.52	0.16471	Dobrusha	H.o.
D_3	32	7.30769	4.79846	0.147965	2329.39	0.334659	Dobrusha	H.o.
D_4	16.6667	7.68505	2.86522	0.171877	2055.71	0.205131	Dobrusha	H.o.
D_5	18	7.64087	2.77496	0.139657	2158.75	0.168959	Dobrusha	H.o.
D_6	30	7.175	4.84454	0.146119	2348.91	0.321665	Dobrusha	H.o.
D_7	27	7.45833	4.94085	0.155853	2165.32	0.17024	Dobrusha	H.o.
D_8	24.5	7.05055	3.76252	0.144258	2157.09	0.160825	Dobrusha	H.o.
D_9	24	6.90018	3.75634	0.157885	2385.18	0.262064	Dobrusha	H.o.
D_10	25.5	6.48438	3.73422	0.152374	2210.54	0.164118	Dobrusha	H.o.
D_11	24	6.1875	3.67349	0.158217	2211.72	0.166767	Dobrusha	H.o.
D_12	31.5	6.78571	5.06391	0.15352	2259.87	0.368654	Dobrusha	H.o.
D_13	26	6.69091	3.95856	0.172742	2157.43	0.171853	Dobrusha	H.o.
D_14	39	7.07654	6.25566	0.155134	2225.32	0.309894	Dobrusha	H.o.
D_15	26	7.16056	5.10674	0.188725	2172.54	0.160765	Dobrusha	H.o.
D_16	25	7.22	4.29392	0.171757	2192.22	0.167656	Dobrusha	H.o.
D_17	22.5	7.28333	4.31041	0.18363	2199.84	0.163567	Dobrusha	H.o.
D_18	18	6.85417	2.57177	0.142782	2205.19	0.166399	Dobrusha	H.o.
D_19	22.5	6.9	3.1235	0.138308	2202.3	0.166376	Dobrusha	H.o.
D_20	27.5	7.37646	5.64197	0.194244	2283.96	0.175872	Dobrusha	H.o.
D_21	30	7.2875	4.04428	0.13673	2203.96	0.243386	Dobrusha	H.o.
D_22	21.3333	7.17708	4.03272	0.176935	2228.48	0.211697	Dobrusha	H.o.
D_23	60	8.49167	11.1946	0.186576	1985.66	0.235347	Dobrusha	H.o.
D_24	38	8.38158	6.75098	0.177657	1998.25	0.246775	Dobrusha	H.o.
D_25	31.6667	8.58972	6.53612	0.206414	2018.6	0.251823	Dobrusha	H.o.
D_26	73	8.45205	15.6397	0.214242	2001.38	0.283803	Dobrusha	H.o.
D_27	16.5	8.42647	3.06922	0.186176	2274.57	0.320553	Dobrusha	H.o.
D_28	29	8.47081	5.53428	0.190986	1957.13	0.270732	Dobrusha	H.o.
P_1	21	7.59524	3.84722	0.183201	2257.5	0.21885	Plovdiv	H.o.
P_2	20	7.8	3.29934	0.164967	2258.03	0.193357	Plovdiv	H.o.
P_3	72	7.47222	10.4465	0.145091	2532.54	0.380396	Plovdiv	H.o.
P_4	52	7.61538	8.37629	0.161083	2335.54	0.436836	Plovdiv	H.o.
P_5	51	7.58824	6.33458	0.124207	2293.78	0.509759	Plovdiv	H.o.
P_6	24	8.05556	3.83001	0.159584	2213.44	0.199344	Plovdiv	H.o.
P_7	26	7.75617	4.63579	0.178337	2286.97	0.207534	Plovdiv	H.o.
P_8	49	7.53061	7.80445	0.159274	2399.76	0.511538	Plovdiv	H.o.
P_9	47	7.40227	6.97778	0.148176	2318.45	0.507356	Plovdiv	H.o.
P_10	44.3333	7.52761	6.23641	0.140772	2433.18	0.441304	Plovdiv	H.o.
P_11	29	7.27586	4.08652	0.140914	2504.72	0.342262	Plovdiv	H.o.
P_12	29	7.93103	4.77046	0.164499	2279.22	0.201021	Plovdiv	H.o.
P_13	36	7.38889	4.96249	0.137847	2461.03	0.481386	Plovdiv	H.o.
P_14	36	7.47222	6.25516	0.173754	2314.31	0.405386	Plovdiv	H.o.
P_15	34	8	5.58006	0.164119	2263.99	0.190668	Plovdiv	H.o.
P_16	38	7.44737	5.61176	0.147678	2488.5	0.484625	Plovdiv	H.o.
P_17	37	7.47297	5.32444	0.143904	2613.78	0.452095	Plovdiv	H.o.
P_18	37	7.47297	4.792	0.129513	2352.41	0.406885	Plovdiv	H.o.
P_19	37	7.72973	6.3805	0.172446	2359.85	0.469993	Plovdiv	H.o.
P_20	39	7.41026	5.83798	0.149692	2576.03	0.422423	Plovdiv	H.o.
P_21	39	7.41026	5.25418	0.134723	2318.42	0.380181	Plovdiv	H.o.
P_22	40	7.675	5.64262	0.141065	2496.84	0.340005	Plovdiv	H.o.
P_23	41	7.58537	5.41457	0.132063	2486.68	0.347376	Plovdiv	H.o.
P_24	42	7.85714	7.40686	0.176354	2441.67	0.397015	Plovdiv	H.o.
P_25	42	7.69048	6.70014	0.159527	2208.39	0.358292	Plovdiv	H.o.
